# Supplementary material for: The glycosyltransferase UGT76B1 modulates N-hydroxy-pipecolic acid homeostasis and plant immunity
Source: Plant Cell. 2021 Jan 11;33(3):735–49. doi: 10.1093/plcell/koaa045 (PMC8136917; doi:10.1093/plcell/koaa045)
Supplement: koaa045_Supplementary_Data [file koaa045_supplementary_data.zip]

Archive with 5 entries (5 files):
- tpc.00514.2020-s01.pdf
- tpc.00514.2020-s02.xlsx
- tpc.00514.2020-s03.xlsx
- tpc.00514.2020-s04.pdf
- tpc.00514.2020-s05.pdf
