# Supplementary material for: The glycosyltransferase UGT76B1 modulates N-hydroxy-pipecolic acid homeostasis and plant immunity
Source: Plant Cell. 2021 Jan 11;33(3):735–49. doi: 10.1093/plcell/koaa045 (PMC8136917; doi:10.1093/plcell/koaa045)
Supplement: koaa045_Supplementary_Data [file koaa045_supplementary_data.zip › tpc.00514.2020-s02.xlsx]

## Sheet: ReadMe
Supplemental Data. Mohnike and Rekhter et al. (2021). The glycosyltransferase UGT76B1 modulates N-hydroxy-pipecolic acid homeostasis and plant immunity. Plant Cell.
Supplemental Dataset 2. ANOVA results underlying figure assignments.
The data are seperated by each figure.
Within each figure file, data are seperated according to a and b (etc.) in the figure.
Within the seperation data are shown for each molecule or gene.
Results were obtained by one-way-ANOVA as clarified in the figure legends.
Data are not always sorted as shown in the figure.

## Sheet: Figure 3
Supplemental Data. Mohnike and Rekhter et al. (2021). The glycosyltransferase UGT76B1 modulates N-hydroxy-pipecolic acid homeostasis and plant immunity. Plant Cell.
	Figure 3a												Figure 3b
		SA												SA
		RawData	WT	fmo1	ugt76b1	WT-PSM	fmo1-Psm	ugt76b1-PSM						RawData	WT	fmo1	ugt76b1	WT-PSM	fmo1-Psm	ugt76b1-PSM
			0.49511	0.25357	0.74994	5.9292	7.39524	15.3395							0.14264	1.68621	0.11639	1.44886	0.12972	3.15138
			0.32236	0.31246	0.75656	5.17102	7.7335	13.734							0.14257	1.67629	0.1563	1.39624	0.25459	2.72308
			0.37119	0.26513	0.67138	4.84287	8.43056	10.5363							0.09914	1.85888	0.11244	1.47215	0.16189	2.76259
		Descriptive statistics												Descriptive statistics
			Sample size	Mean	Standard deviation	SE of Mean									Sample size	Mean	Standard deviation	SE of Mean
		A	3	0.39737	0.10676	0.06164								A	3	0.12811	0.02509	0.01449
		B	3	0.27724	0.02728	0.01575								B	3	0.12838	0.02426	0.01401
		C	3	0.72123	0.04621	0.02668								C	3	0.18206	0.06483	0.03743
		D	3	5.31707	0.51287	0.2961								D	3	1.74046	0.10268	0.05928
		E	3	7.75807	0.5246	0.30288								E	3	1.43908	0.03889	0.02245
		F	3	13.1123	2.23354	1.28954								F	3	2.87902	0.2367	0.13666
		ANOVA												ANOVA
			DF	Sum of squares	Mean of squares	F-value	Prob>F								DF	Sum of squares	Mean of squares	F-value	Prob>F
		Model	5	403.018	80.6037	87.2771	5.20339e-09							Model	5	19.2585	3.85171	314.411	2.74447e-12
		Error	12	11.0824	0.92354									Error	12	0.14701	0.01225
		Total	17	414.101										Total	17	19.4056
		Tukey Test												Tukey Test
			MeanDiff	SEM	q-value	Probability	Alpha	Sig	UEG	OEG					MeanDiff	SEM	q-value	Probability	Alpha	Sig	UEG	OEG
		Condition2 Condition1	-0.12013	0.78466	0.21651	0.99998	0.05	0	-2.75574	2.51548				Condition2 Condition1	0.000264809	0.09037	0.00414	1	0.05	0	-0.30329	0.30382
		Condition3 Condition1	0.32386	0.78466	0.5837	0.99805	0.05	0	-2.31175	2.95947				Condition3 Condition1	0.05395	0.09037	0.84427	0.98926	0.05	0	-0.2496	0.3575
		Condition3 Condition2	0.44399	0.78466	0.80022	0.99156	0.05	0	-2.19162	3.0796				Condition3 Condition2	0.05369	0.09037	0.84013	0.98949	0.05	0	-0.24987	0.35724
		Condition4 Condition1	4.9197	0.78466	8.86691	0.00045681	0.05	1	2.28409	7.55532				Condition4 Condition1	1.61235	0.09037	25.2313	2.95134e-06	0.05	1	1.30879	1.9159
		Condition4 Condition2	5.03983	0.78466	9.08342	0.000365503	0.05	1	2.40422	7.67544				Condition4 Condition2	1.61208	0.09037	25.2272	2.95071e-06	0.05	1	1.30853	1.91563
		Condition4 Condition3	4.59584	0.78466	8.28321	0.000845281	0.05	1	1.96023	7.23145				Condition4 Condition3	1.55839	0.09037	24.3871	2.39644e-07	0.05	1	1.25484	1.86195
		Condition5 Condition1	7.36071	0.78466	13.2664	8.26621e-06	0.05	1	4.7251	9.99632				Condition5 Condition1	1.31097	0.09037	20.5151	2.5277e-07	0.05	1	1.00742	1.61452
		Condition5 Condition2	7.48084	0.78466	13.4829	6.95328e-06	0.05	1	4.84523	10.1165				Condition5 Condition2	1.3107	0.09037	20.511	2.52778e-07	0.05	1	1.00715	1.61425
		Condition5 Condition3	7.03685	0.78466	12.6827	1.33127e-05	0.05	1	4.40124	9.67246				Condition5 Condition3	1.25702	0.09037	19.6709	1.24011e-07	0.05	1	0.95347	1.56057
		Condition5 Condition4	2.441	0.78466	4.39948	0.07551	0.05	0	-0.19461	5.07661				Condition5 Condition4	-0.30138	0.09037	4.7162	0.05205	0.05	0	-0.60493	0.00217
		Condition6 Condition1	12.7149	0.78466	22.9164	2.39071e-07	0.05	1	10.0793	15.3505				Condition6 Condition1	2.7509	0.09037	43.0485	0	0.05	1	2.44735	3.05445
		Condition6 Condition2	12.835	0.78466	23.1329	2.38533e-07	0.05	1	10.1994	15.4706				Condition6 Condition2	2.75064	0.09037	43.0443	0	0.05	1	2.44709	3.05419
		Condition6 Condition3	12.391	0.78466	22.3327	9.84531e-07	0.05	1	9.75543	15.0267				Condition6 Condition3	2.69695	0.09037	42.2042	0	0.05	1	2.3934	3.0005
		Condition6 Condition4	7.79519	0.78466	14.0495	4.45838e-06	0.05	1	5.15958	10.4308				Condition6 Condition4	1.13856	0.09037	17.8171	3.3921e-07	0.05	1	0.83501	1.44211
		Condition6 Condition5	5.35419	0.78466	9.65	0.000206666	0.05	1	2.71858	7.9898				Condition6 Condition5	1.43993	0.09037	22.5333	9.91781e-07	0.05	1	1.13638	1.74349
		SAG												SAG
		RawData	WT	fmo1	ugt76b1	WT-PSM	fmo1-Psm	ugt76b1-PSM						RawData	WT	fmo1	ugt76b1	WT-PSM	fmo1-Psm	ugt76b1-PSM
			9.23509	2.56294	9.5793	162.413	113.802	36.0951							18.2708	62.8857	2.30418	56.1431	6.53759	28.3871
			5.85524	2.86834	8.07733	187.213	138.219	31.9555							28.4106	66.2651	7.17586	52.4304	6.33107	27.2665
			4.73903	2.61065	7.51419	150.281	126.948	24.3213							11.1816	91.5414	9.88892	60.1876	9.73624	26.5334
		Descriptive statistics												Descriptive statistics
			Sample size	Mean	Standard deviation	SE of Mean									Sample size	Mean	Standard deviation	SE of Mean
		A	3	6.60979	2.34108	1.35162								A	3	19.2876	8.65939	4.9995
		B	3	2.68064	0.16429	0.09486								B	3	6.45632	3.84322	2.21889
		C	3	8.39027	1.06753	0.61634								C	3	7.53497	1.90915	1.10225
		D	3	166.636	18.8244	10.8683								D	3	73.5641	15.6602	9.04143
		E	3	126.323	12.2207	7.05564								E	3	56.2537	3.87981	2.24001
		F	3	30.7906	5.97269	3.44833								F	3	27.3956	0.93357	0.539
		ANOVA												ANOVA
			DF	Sum of squares	Mean of squares	F-value	Prob>F								DF	Sum of squares	Mean of squares	F-value	Prob>F
		Model	5	76095.4	15219.1	167.235	1.15467e-10							Model	5	11247.8	2249.55	38.0671	5.90073e-07
		Error	12	1092.05	91.0044									Error	12	709.134	59.0945
		Total	17	77187.5										Total	17	11956.9
		Tukey Test												Tukey Test
			MeanDiff	SEM	q-value	Probability	Alpha	Sig	UEG	OEG					MeanDiff	SEM	q-value	Probability	Alpha	Sig	UEG	OEG
		Condition2 Condition1	-3.92914	7.78907	0.71339	0.99501	0.05	0	-30.092	22.2337				Condition2 Condition1	-12.8313	6.27665	2.89107	0.37409	0.05	0	-33.9141	8.25144
		Condition3 Condition1	1.78049	7.78907	0.32327	0.99989	0.05	0	-24.3824	27.9433				Condition3 Condition1	-11.7527	6.27665	2.64804	0.46085	0.05	0	-32.8354	9.33009
		Condition3 Condition2	5.70963	7.78907	1.03666	0.97369	0.05	0	-20.4532	31.8725				Condition3 Condition2	1.07865	6.27665	0.24303	0.99997	0.05	0	-20.0041	22.1614
		Condition4 Condition1	160.026	7.78907	29.0549	0	0.05	1	133.863	186.189				Condition4 Condition1	54.2764	6.27665	12.2292	1.94658e-05	0.05	1	33.1937	75.3592
		Condition4 Condition2	163.955	7.78907	29.7683	0	0.05	1	137.792	190.118				Condition4 Condition2	67.1077	6.27665	15.1203	1.9756e-06	0.05	1	46.025	88.1905
		Condition4 Condition3	158.245	7.78907	28.7316	0	0.05	1	132.082	184.408				Condition4 Condition3	66.0291	6.27665	14.8772	2.3709e-06	0.05	1	44.9463	87.1119
		Condition5 Condition1	119.713	7.78907	21.7355	9.64628e-07	0.05	1	93.5501	145.876				Condition5 Condition1	36.9661	6.27665	8.32895	0.000804893	0.05	1	15.8833	58.0488
		Condition5 Condition2	123.642	7.78907	22.4489	9.88703e-07	0.05	1	97.4793	149.805				Condition5 Condition2	49.7974	6.27665	11.22	4.69946e-05	0.05	1	28.7146	70.8801
		Condition5 Condition3	117.932	7.78907	21.4123	9.55222e-07	0.05	1	91.7696	144.095				Condition5 Condition3	48.7187	6.27665	10.977	5.85755e-05	0.05	1	27.636	69.8015
		Condition5 Condition4	-40.3128	7.78907	7.31934	0.00244	0.05	1	-66.4756	-14.1499				Condition5 Condition4	-17.3104	6.27665	3.90026	0.13352	0.05	0	-38.3931	3.77239
		Condition6 Condition1	24.1808	7.78907	4.39037	0.07631	0.05	0	-1.98201	50.3437				Condition6 Condition1	8.10801	6.27665	1.82684	0.78411	0.05	0	-12.9748	29.1908
		Condition6 Condition2	28.11	7.78907	5.10376	0.03283	0.05	1	1.94714	54.2728				Condition6 Condition2	20.9393	6.27665	4.71791	0.05195	0.05	0	-0.14343	42.0221
		Condition6 Condition3	22.4004	7.78907	4.0671	0.11068	0.05	0	-3.7625	48.5632				Condition6 Condition3	19.8607	6.27665	4.47488	0.06915	0.05	0	-1.22208	40.9434
		Condition6 Condition4	-135.845	7.78907	24.6645	2.40572e-07	0.05	1	-162.008	-109.682				Condition6 Condition4	-46.1684	6.27665	10.4024	9.98562e-05	0.05	1	-67.2512	-25.0857
		Condition6 Condition5	-95.5321	7.78907	17.3452	4.54082e-07	0.05	1	-121.695	-69.3693				Condition6 Condition5	-28.858	6.27665	6.5021	0.00624	0.05	1	-49.9408	-7.77528
		NHP												NHP
		RawData	WT	fmo1	ugt76b1	WT-PSM	fmo1-Psm	ugt76b1-PSM						RawData	WT	fmo1	ugt76b1	WT-PSM	fmo1-Psm	ugt76b1-PSM
			0	0	0	61.0489	0	175.427							15.9273	59.2554	0.2585	0.96449	0.82603	160.448
			0	0	0	67.319	0	201.575							7.16797	43.3397	0.65862	0.67468	1.41126	137.852
			0	0	0	76.5738	0	175.526							0.84872	65.7997	0.45673	0.52267	1.4962	170.014
		Descriptive statistics												Descriptive statistics
			Sample size	Mean	Standard deviation	SE of Mean									Sample size	Mean	Standard deviation	SE of Mean
		A	3	0	0	0								A	3	0	0	0
		B	3	0	0	0								B	3	0	0	0
		C	3	0	0	0								C	3	0.96915	0.84039	0.4852
		D	3	68.3139	7.81007	4.50915								D	3	56.1316	11.5513	6.66912
		E	3	0	0	0								E	3	0	0	0
		F	3	184.176	15.0682	8.69963								F	3	156.105	16.515	9.53497
		ANOVA												ANOVA
			DF	Sum of squares	Mean of squares	F-value	Prob>F								DF	Sum of squares	Mean of squares	F-value	Prob>F
		Model	5	83887.3	16777.5	349.472	1.46338e-12							Model	5	59832.7	11966.5	176.461	8.41129e-11
		Error	12	576.096	48.008									Error	12	813.769	67.8141
		Total	17	84463.4										Total	17	60646.5
		Tukey Test												Tukey Test
			MeanDiff	SEM	q-value	Probability	Alpha	Sig	UEG	OEG					MeanDiff	SEM	q-value	Probability	Alpha	Sig	UEG	OEG
		Condition2 Condition1	0	5.65732	0	1	0.05	0	-19.0025	19.0025				Condition2 Condition1	0	6.72379	0	1	0.05	0	-22.5847	22.5847
		Condition3 Condition1	0	5.65732	0	1	0.05	0	-19.0025	19.0025				Condition3 Condition1	0.96915	6.72379	0.20384	0.99999	0.05	0	-21.6155	23.5538
		Condition3 Condition2	0	5.65732	0	1	0.05	0	-19.0025	19.0025				Condition3 Condition2	0.96915	6.72379	0.20384	0.99999	0.05	0	-21.6155	23.5538
		Condition4 Condition1	68.3139	5.65732	17.0771	4.53837e-07	0.05	1	49.3114	87.3164				Condition4 Condition1	56.1316	6.72379	11.8062	2.79921e-05	0.05	1	33.5469	78.7163
		Condition4 Condition2	68.3139	5.65732	17.0771	4.53837e-07	0.05	1	49.3114	87.3164				Condition4 Condition2	56.1316	6.72379	11.8062	2.79921e-05	0.05	1	33.5469	78.7163
		Condition4 Condition3	68.3139	5.65732	17.0771	4.53837e-07	0.05	1	49.3114	87.3164				Condition4 Condition3	55.1625	6.72379	11.6023	3.34533e-05	0.05	1	32.5778	77.7472
		Condition5 Condition1	0	5.65732	0	1	0.05	0	-19.0025	19.0025				Condition5 Condition1	0	6.72379	0	1	0.05	0	-22.5847	22.5847
		Condition5 Condition2	0	5.65732	0	1	0.05	0	-19.0025	19.0025				Condition5 Condition2	0	6.72379	0	1	0.05	0	-22.5847	22.5847
		Condition5 Condition3	0	5.65732	0	1	0.05	0	-19.0025	19.0025				Condition5 Condition3	-0.96915	6.72379	0.20384	0.99999	0.05	0	-23.5538	21.6155
		Condition5 Condition4	-68.3139	5.65732	17.0771	4.53837e-07	0.05	1	-87.3164	-49.3114				Condition5 Condition4	-56.1316	6.72379	11.8062	2.79921e-05	0.05	1	-78.7163	-33.5469
		Condition6 Condition1	184.176	5.65732	46.0402	0	0.05	1	165.174	203.179				Condition6 Condition1	156.105	6.72379	32.8334	0	0.05	1	133.52	178.689
		Condition6 Condition2	184.176	5.65732	46.0402	0	0.05	1	165.174	203.179				Condition6 Condition2	156.105	6.72379	32.8334	0	0.05	1	133.52	178.689
		Condition6 Condition3	184.176	5.65732	46.0402	0	0.05	1	165.174	203.179				Condition6 Condition3	155.135	6.72379	32.6296	0	0.05	1	132.551	177.72
		Condition6 Condition4	115.862	5.65732	28.9631	0	0.05	1	96.8597	134.865				Condition6 Condition4	99.9729	6.72379	21.0273	2.53939e-07	0.05	1	77.3883	122.558
		Condition6 Condition5	184.176	5.65732	46.0402	0	0.05	1	165.174	203.179				Condition6 Condition5	156.105	6.72379	32.8334	0	0.05	1	133.52	178.689
		NHP-Oglc												NHP-Oglc
		RawData	WT	fmo1	ugt76b1	WT-PSM	fmo1-Psm	ugt76b1-PSM						RawData	WT	fmo1	ugt76b1	WT-PSM	fmo1-Psm	ugt76b1-PSM
			0.40518	0.06846	0	84.6888	0	0							2.11106	115.726	0.03085	0.03537	0.00202	0.11815
			0.35491	0.14627	0	111.623	0	0							2.41282	119.778	0	0.01	0	0.09984
			0.34029	0	0	73.2017	0	0							0.63867	157.878	0	0.00602	0	0.06854
		Descriptive statistics												Stic
			Sample size	Mean	Standard deviation	SE of Mean									Sample size	Mean	Standard deviation	SE of Mean
		A	3	0.36679	0.03404	0.01965								A	3	1.72085	0.94926	0.54806
		B	3	0.07158	0.07319	0.04225								B	3	0.01028	0.01781	0.01028
		C	3	0	0	0								C	3	0.000672004	0.00116	0.000672004
		D	3	89.8378	19.7214	11.3861								D	3	131.128	23.2553	13.4265
		E	3	0	0	0								E	3	0.01713	0.01592	0.00919
		F	3	0	0	0								F	3	0.09551	0.02509	0.01448
		ANOVA												ANOVA
			DF	Sum of squares	Mean of squares	F-value	Prob>F								DF	Sum of squares	Mean of squares	F-value	Prob>F
		Model	5	20138	4027.6	62.1322	3.69601e-08							Model	5	42751.5	8550.31	94.7034	3.23697e-09
		Error	12	777.877	64.8231									Error	12	1083.42	90.2851
		Total	17	20915.9										Total	17	43834.9
		Tukey Test												Tukey Test
			MeanDiff	SEM	q-value	Probability	Alpha	Sig	UEG	OEG					MeanDiff	SEM	q-value	Probability	Alpha	Sig	UEG	OEG
		Condition2 Condition1	-0.29522	6.57384	0.06351	1	0.05	0	-22.3762	21.7858				Condition2 Condition1	-1.71057	7.75823	0.31181	0.99991	0.05	0	-27.7698	24.3487
		Condition3 Condition1	-0.36679	6.57384	0.07891	1	0.05	0	-22.4478	21.7142				Condition3 Condition1	-1.72018	7.75823	0.31356	0.9999	0.05	0	-27.7794	24.3391
		Condition3 Condition2	-0.07158	6.57384	0.0154	1	0.05	0	-22.1526	22.0094				Condition3 Condition2	-0.00961	7.75823	0.00175	1	0.05	0	-26.0689	26.0496
		Condition4 Condition1	89.471	6.57384	19.2477	1.52162e-07	0.05	1	67.39	111.552				Condition4 Condition1	129.407	7.75823	23.589	4.62037e-06	0.05	1	103.348	155.466
		Condition4 Condition2	89.7662	6.57384	19.3112	1.47391e-07	0.05	1	67.6852	111.847				Condition4 Condition2	131.117	7.75823	23.9008	2.38516e-07	0.05	1	105.058	157.177
		Condition4 Condition3	89.8378	6.57384	19.3266	1.46265e-07	0.05	1	67.7568	111.919				Condition4 Condition3	131.127	7.75823	23.9026	2.38519e-07	0.05	1	105.068	157.186
		Condition5 Condition1	-0.36679	6.57384	0.07891	1	0.05	0	-22.4478	21.7142				Condition5 Condition1	-1.70372	7.75823	0.31056	0.99991	0.05	0	-27.763	24.3555
		Condition5 Condition2	-0.07158	6.57384	0.0154	1	0.05	0	-22.1526	22.0094				Condition5 Condition2	0.00685	7.75823	0.00125	1	0.05	0	-26.0524	26.0661
		Condition5 Condition3	0	6.57384	0	1	0.05	0	-22.081	22.081				Condition5 Condition3	0.01646	7.75823	0.003	1	0.05	0	-26.0428	26.0757
		Condition5 Condition4	-89.8378	6.57384	19.3266	1.46265e-07	0.05	1	-111.919	-67.7568				Condition5 Condition4	-131.111	7.75823	23.8996	2.38514e-07	0.05	1	-157.17	-105.051
		Condition6 Condition1	-0.36679	6.57384	0.07891	1	0.05	0	-22.4478	21.7142				Condition6 Condition1	-1.62534	7.75823	0.29628	0.99993	0.05	0	-27.6846	24.4339
		Condition6 Condition2	-0.07158	6.57384	0.0154	1	0.05	0	-22.1526	22.0094				Condition6 Condition2	0.08523	7.75823	0.01554	1	0.05	0	-25.974	26.1445
		Condition6 Condition3	0	6.57384	0	1	0.05	0	-22.081	22.081				Condition6 Condition3	0.09484	7.75823	0.01729	1	0.05	0	-25.9644	26.1541
		Condition6 Condition4	-89.8378	6.57384	19.3266	1.46265e-07	0.05	1	-111.919	-67.7568				Condition6 Condition4	-131.032	7.75823	23.8853	2.38493e-07	0.05	1	-157.091	-104.973
		Condition6 Condition5	0	6.57384	0	1	0.05	0	-22.081	22.081				Condition6 Condition5	0.07838	7.75823	0.01429	1	0.05	0	-25.9809	26.1377

## Sheet: Figure 4
Supplemental Data. Mohnike and Rekhter et al. (2021). The glycosyltransferase UGT76B1 modulates N-hydroxy-pipecolic acid homeostasis and plant immunity. Plant Cell.
	Figure 4a												Figure 4b
		H.a. noco2												PR1
		RawData	WT	fmo1	FMO1-3D	ugt76b1	ugt76b1-3	ugt76b1-4	fmo1xugt-40	fmo1xugt-104	ugt76b1-5			RawData	WT	fmo1	ugt76b1	ugt76b1-3	ugt76b1-4	ugt76b1-5
			81.8452	97.6562	0	0	0	0	182.143	152.778	151.786				0.74089	0.30654	16.6825	12.3477	5.83953	0.20539
			100	106.419	0	0	0	1.3587	144.643	223.881	77.5463				0.66386	0.36446	14.6627	14.8861	5.62176	0.2193
			88.9423	170.956	0	1.21359	0	1.26263	154.545	90.625	87.5				0.88595	0.42789	11.6019	13.034	5.88466	0.19014
			53.125	146.053	0	0	0	0	113.095	136.986	95.2381			Descriptive statistics
		Descriptive statistics													Sample size	Mean	Standard deviation	SE of Mean
			Sample size	Mean	Standard deviation	SE of Mean								F	3	0.76357	0.11276	0.0651
		A	4	80.9781	20.0151	10.0075								G	3	0.3663	0.06069	0.03504
		B	4	130.271	34.3364	17.1682								H	3	14.3157	2.558	1.47686
		C	4	0	0	0								I	3	13.4226	1.31305	0.75809
		D	4	0.3034	0.6068	0.3034								J	3	5.78199	0.14058	0.08116
		E	4	0	0	0								K	3	0.20494	0.01459	0.00842
		F	4	0.65533	0.75773	0.37886								ANOVA
		G	4	148.607	28.4998	14.2499									DF	Sum of squares	Mean of squares	F-value	Prob>F
		H	4	151.067	55.2457	27.6228								Model	5	650.45	130.09	93.9973	3.38105e-09
		I	4	103.018	33.3088	16.6544								Error	12	16.6077	1.38398
		ANOVA												Total	17	667.058
			DF	Sum of squares	Mean of squares	F-value	Prob>F							Tukey Test
		Model	8	148141	18517.6	25.4272	1.17509e-10								MeanDiff	SEM	q-value	Probability	Alpha	Sig	UEG	OEG
		Error	27	19663	728.259									Condition2 Condition1	-0.39727	0.96055	0.5849	0.99803	0.05	0	-3.62367	2.82913
		Total	35	167804										Condition3 Condition1	13.5521	0.96055	19.9528	1.0941e-07	0.05	1	10.3257	16.7785
		Tukey Test												Condition3 Condition2	13.9494	0.96055	20.5377	2.52733e-07	0.05	1	10.723	17.1758
			MeanDiff	SEM	q-value	Probability	Alpha	Sig	UEG	OEG				Condition4 Condition1	12.6591	0.96055	18.6379	2.10354e-07	0.05	1	9.43265	15.8855
		Condition2 Condition1	49.2928	19.0822	3.65317	0.23943	0.05	0	-14.9131	113.499				Condition4 Condition2	13.0563	0.96055	19.2228	1.54085e-07	0.05	1	9.82992	16.2827
		Condition3 Condition1	-80.9781	19.0822	6.00143	0.00611	0.05	1	-145.184	-16.7723				Condition4 Condition3	-0.89307	0.96055	1.31487	0.93105	0.05	0	-4.11947	2.33333
		Condition3 Condition2	-130.271	19.0822	9.6546	7.86728e-06	0.05	1	-194.477	-66.0651				Condition5 Condition1	5.01842	0.96055	7.38862	0.00226	0.05	1	1.79202	8.24482
		Condition4 Condition1	-80.6747	19.0822	5.97895	0.00636	0.05	1	-144.881	-16.4689				Condition5 Condition2	5.41569	0.96055	7.97352	0.00118	0.05	1	2.18929	8.64209
		Condition4 Condition2	-129.968	19.0822	9.63212	8.19108e-06	0.05	1	-194.173	-65.7617				Condition5 Condition3	-8.53371	0.96055	12.5642	1.4689e-05	0.05	1	-11.7601	-5.30731
		Condition4 Condition3	0.3034	19.0822	0.02249	1	0.05	0	-63.9025	64.5092				Condition5 Condition4	-7.64063	0.96055	11.2493	4.57732e-05	0.05	1	-10.867	-4.41423
		Condition5 Condition1	-80.9781	19.0822	6.00143	0.00611	0.05	1	-145.184	-16.7723				Condition6 Condition1	-0.55862	0.96055	0.82246	0.99045	0.05	0	-3.78502	2.66778
		Condition5 Condition2	-130.271	19.0822	9.6546	7.86728e-06	0.05	1	-194.477	-66.0651				Condition6 Condition2	-0.16135	0.96055	0.23756	0.99998	0.05	0	-3.38775	3.06505
		Condition5 Condition3	0	19.0822	0	1	0.05	0	-64.2059	64.2059				Condition6 Condition3	-14.1107	0.96055	20.7753	2.52875e-07	0.05	1	-17.3372	-10.8843
		Condition5 Condition4	-0.3034	19.0822	0.02249	1	0.05	0	-64.5092	63.9025				Condition6 Condition4	-13.2177	0.96055	19.4604	1.36975e-07	0.05	1	-16.4441	-9.99128
		Condition6 Condition1	-80.3228	19.0822	5.95286	0.00666	0.05	1	-144.529	-16.1169				Condition6 Condition5	-5.57704	0.96055	8.21108	0.00091336	0.05	1	-8.80344	-2.35064
		Condition6 Condition2	-129.616	19.0822	9.60604	8.58359e-06	0.05	1	-193.821	-65.4097
		Condition6 Condition3	0.65533	19.0822	0.04857	1	0.05	0	-63.5505	64.8612
		Condition6 Condition4	0.35193	19.0822	0.02608	1	0.05	0	-63.8539	64.5578
		Condition6 Condition5	0.65533	19.0822	0.04857	1	0.05	0	-63.5505	64.8612
		Condition7 Condition1	67.6285	19.0822	5.01206	0.03327	0.05	1	3.42261	131.834
		Condition7 Condition2	18.3357	19.0822	1.35889	0.98646	0.05	0	-45.8702	82.5415
		Condition7 Condition3	148.607	19.0822	11.0135	7.65045e-07	0.05	1	84.4008	212.812
		Condition7 Condition4	148.303	19.0822	10.991	7.93055e-07	0.05	1	84.0974	212.509
		Condition7 Condition5	148.607	19.0822	11.0135	7.65045e-07	0.05	1	84.4008	212.812
		Condition7 Condition6	147.951	19.0822	10.9649	8.26993e-07	0.05	1	83.7454	212.157
		Condition8 Condition1	70.0893	19.0822	5.19444	0.02462	0.05	1	5.88343	134.295
		Condition8 Condition2	20.7965	19.0822	1.54126	0.97087	0.05	0	-43.4094	85.0024
		Condition8 Condition3	151.067	19.0822	11.1959	5.75189e-07	0.05	1	86.8616	215.273
		Condition8 Condition4	150.764	19.0822	11.1734	5.95376e-07	0.05	1	86.5582	214.97
		Condition8 Condition5	151.067	19.0822	11.1959	5.75189e-07	0.05	1	86.8616	215.273
		Condition8 Condition6	150.412	19.0822	11.1473	6.19838e-07	0.05	1	86.2062	214.618
		Condition8 Condition7	2.46082	19.0822	0.18238	1	0.05	0	-61.745	66.6667
		Condition9 Condition1	22.0394	19.0822	1.63338	0.95929	0.05	0	-42.1665	86.2452
		Condition9 Condition2	-27.2534	19.0822	2.0198	0.877	0.05	0	-91.4592	36.9525
		Condition9 Condition3	103.018	19.0822	7.63481	0.000312551	0.05	1	38.8117	167.223
		Condition9 Condition4	102.714	19.0822	7.61232	0.000325762	0.05	1	38.5083	166.92
		Condition9 Condition5	103.018	19.0822	7.63481	0.000312551	0.05	1	38.8117	167.223
		Condition9 Condition6	102.362	19.0822	7.58624	0.000341787	0.05	1	38.1563	166.568
		Condition9 Condition7	-45.5891	19.0822	3.37869	0.32911	0.05	0	-109.795	18.6168
		Condition9 Condition8	-48.0499	19.0822	3.56106	0.26741	0.05	0	-112.256	16.156

## Sheet: Figure 5
Supplemental Data. Mohnike and Rekhter et al. (2021). The glycosyltransferase UGT76B1 modulates N-hydroxy-pipecolic acid homeostasis and plant immunity. Plant Cell.
	Figure 5a,b,c										Figure 5d,e,f
		ICS1										ALD1
		RawData	WT	WT-PSM	ugt76b1	ugt76b1-PSM						RawData	WT	WT-PSM	ugt76b1	ugt76b1-PSM
			0.441441	6.83518	3.80666	11.7938							0.0467906	11.2375	0.73843	6.49777
			0.384317	13.1115	3.05656	6.77603							0.0313029	29.5347	0.343551	7.91608
			0.131893	6.3552	2.76499	14.5337							0.015408	17.3025	0.404866	11.5551
		Deskirptive Statistik										Deskirptive Statistik
			Sample size	Average	Standard deviation	SE of Mean							Sample size	Average	Standard deviation	SE of Mean
		F	3	0.31922	0.16472	0.0951						B	3	0.03117	0.01569	0.00906
		G	3	8.76728	3.76981	2.1765						C	3	19.3583	9.32018	5.38101
		H	3	3.2094	0.53739	0.31026						D	3	0.49562	0.21251	0.12269
		I	3	11.0345	3.93418	2.2714						E	3	8.6563	2.60864	1.5061
		ANOVA										ANOVA
			DF	Summe der Quadrate	Mittelwert der Quadrate	F-value	Prob>F						DF	Summe der Quadrate	Mittelwert der Quadrate	F-value	Prob>F
		Model	3	218.853	72.9509	9.7251	0.0048					Model	3	738.804	246.268	10.5112	0.00378
		Error	8	60.0104	7.5013							Error	8	187.432	23.4291
		Total	11	278.863								Total	11	926.237
		Tukey Test										Tukey Test
			MeanDiff	SEM	q-value	Probability	Alpha	Sig	UEG	OEG			MeanDiff	SEM	q-value	Probability	Alpha	Sig	UEG	OEG
		Condition2 Condition1	8.44806	2.23626	5.34256	0.02249	0.05	1	1.28677	15.6094		Condition2 Condition1	19.3271	3.95214	6.91591	0.00529	0.05	1	6.67096	31.9832
		Condition3 Condition1	2.89018	2.23626	1.82775	0.59195	0.05	0	-4.27111	10.0515		Condition3 Condition1	0.46445	3.95214	0.1662	0.99937	0.05	0	-12.1917	13.1206
		Condition3 Condition2	-5.55788	2.23626	3.51481	0.13718	0.05	0	-12.7192	1.60342		Condition3 Condition2	-18.8626	3.95214	6.74972	0.00612	0.05	1	-31.5188	-6.20651
		Condition4 Condition1	10.7153	2.23626	6.77636	0.00598	0.05	1	3.554	17.8766		Condition4 Condition1	8.62514	3.95214	3.08638	0.20763	0.05	0	-4.03099	21.2813
		Condition4 Condition2	2.26724	2.23626	1.4338	0.74644	0.05	0	-4.89406	9.42853		Condition4 Condition2	-10.702	3.95214	3.82954	0.10046	0.05	0	-23.3581	1.95418
		Condition4 Condition3	7.82512	2.23626	4.94861	0.03301	0.05	1	0.66382	14.9864		Condition4 Condition3	8.16069	3.95214	2.92018	0.24266	0.05	0	-4.49544	20.8168
		EDS5										FMO1
		RawData	WT	WT-PSM	ugt76b1	ugt76b1-PSM						RawData	WT	WT-PSM	ugt76b1	ugt76b1-PSM
			0.157309	6.00046	1.79035	6.23676							0.0438816	25.6836	0.118668	5.29644
			0.186952	11.5033	2.23891	4.2215							0.0138795	44.148	0.044947	10.6107
			0.0485638	4.8458	1.15986	5.75157							0.0204597	44.4741	0.0294226	15.6778
		Descriptive statistics										Descriptive statistics
			Sample size	Mean	Standard deviation	SE of Mean							Sample size	Mean	Standard deviation	SE of Mean
		F	3	0.13094	0.07286	0.04207						F	3	0.02607	0.01577	0.0091
		G	3	7.44986	3.55755	2.05395						G	3	38.1019	10.7558	6.20988
		H	3	1.7297	0.54207	0.31297						H	3	0.06435	0.04768	0.02753
		I	3	5.40327	1.05181	0.60726						I	3	10.5283	5.19115	2.99711
		ANOVA										ANOVA
			DF	Sum of squares	Mean of squares	F-value	Prob>F						DF	Sum of squares	Mean of squares	F-value	Prob>F
		Model	3	100.743	33.581	9.5525	0.00507					Model	3	2907.54	969.181	27.1787	0.00015113
		Error	8	28.1233	3.51541							Error	8	285.277	35.6596
		Total	11	128.866								Total	11	3192.82
		Tukey Test										Tukey Test
			MeanDiff	SEM	q-value	Probability	Alpha	Sig	UEG	OEG			MeanDiff	SEM	q-value	Probability	Alpha	Sig	UEG	OEG
		Condition2 Condition1	7.31892	1.53088	6.76113	0.00606	0.05	1	2.41649	12.2213		Condition2 Condition1	38.0759	4.87576	11.0439	0.000239623	0.05	1	22.462	53.6897
		Condition3 Condition1	1.59876	1.53088	1.47692	0.72999	0.05	0	-3.30367	6.50119		Condition3 Condition1	0.03827	4.87576	0.0111	1	0.05	0	-15.5756	15.6522
		Condition3 Condition2	-5.72015	1.53088	5.28421	0.0238	0.05	1	-10.6226	-0.81772		Condition3 Condition2	-38.0376	4.87576	11.0328	0.000241334	0.05	1	-53.6515	-22.4237
		Condition4 Condition1	5.27233	1.53088	4.87052	0.03565	0.05	1	0.3699	10.1748		Condition4 Condition1	10.5022	4.87576	3.04617	0.21568	0.05	0	-5.11168	26.1161
		Condition4 Condition2	-2.04658	1.53088	1.89061	0.56734	0.05	0	-6.94901	2.85585		Condition4 Condition2	-27.5736	4.87576	7.99772	0.00214	0.05	1	-43.1875	-11.9597
		Condition4 Condition3	3.67357	1.53088	3.3936	0.15447	0.05	0	-1.22886	8.576		Condition4 Condition3	10.464	4.87576	3.03507	0.21794	0.05	0	-5.14995	26.0779
		PBS3										UGT74F2
		RawData	WT	WT-PSM	ugt76b1	ugt76b1-PSM						RawData	WT	WT-PSM	ugt76b1	ugt76b1-PSM
			0.13845	15.4212	1.99472	15.9127							1.33523	4.90482	1.87277	4.82316
			0.259456	27.6139	1.73951	16.3926							0.800809	8.52482	2.18621	10.5087
			0.242135	12.7652	1.30364	27.6506							1.89579	7.7487	1.86871	6.76203
		Descriptive statistics										Descriptive statistics
			Sample size	Mean	Standard deviation	SE of Mean							Sample size	Mean	Standard deviation	SE of Mean
		F	3	0.21335	0.06544	0.03778						C	3	1.34394	0.54754	0.31612
		G	3	18.6001	7.91831	4.57164						D	3	7.05945	1.90588	1.10036
		H	3	1.67929	0.34946	0.20176						E	3	1.9759	0.18215	0.10516
		I	3	19.9853	6.64269	3.83516						F	3	7.36461	2.89025	1.66869
		ANOVA										ANOVA
			DF	Sum of squares	Mean of squares	F-value	Prob>F						DF	Sum of squares	Mean of squares	F-value	Prob>F
		Model	3	1015.87	338.624	12.6646	0.00209					Model	3	93.2166	31.0722	10.0893	0.00429
		Error	8	213.903	26.7379							Error	8	24.6378	3.07973
		Total	11	1229.77								Total	11	117.854
		Tukey Test										Tukey Test
			MeanDiff	SEM	q-value	Probability	Alpha	Sig	UEG	OEG			MeanDiff	SEM	q-value	Probability	Alpha	Sig	UEG	OEG
		Condition2 Condition1	18.3867	4.22199	6.15889	0.01042	0.05	1	4.86644	31.9071		Condition2 Condition1	5.71551	1.43288	5.64104	0.01691	0.05	1	1.12691	10.3041
		Condition3 Condition1	1.46594	4.22199	0.49104	0.98458	0.05	0	-12.0544	14.9863		Condition3 Condition1	0.63195	1.43288	0.62372	0.96954	0.05	0	-3.95664	5.22055
		Condition3 Condition2	-16.9208	4.22199	5.66785	0.01648	0.05	1	-30.4411	-3.4005		Condition3 Condition2	-5.08355	1.43288	5.01732	0.03086	0.05	1	-9.67214	-0.49496
		Condition4 Condition1	19.772	4.22199	6.62288	0.00685	0.05	1	6.25165	33.2923		Condition4 Condition1	6.02067	1.43288	5.94223	0.01273	0.05	1	1.43208	10.6093
		Condition4 Condition2	1.38521	4.22199	0.46399	0.98691	0.05	0	-12.1351	14.9055		Condition4 Condition2	0.30517	1.43288	0.30119	0.9963	0.05	0	-4.28343	4.89376
		Condition4 Condition3	18.306	4.22199	6.13185	0.01068	0.05	1	4.78571	31.8263		Condition4 Condition3	5.38872	1.43288	5.31851	0.02302	0.05	1	0.80013	9.97731

## Sheet: Figure 7
Supplemental Data. Mohnike and Rekhter et al. (2021). The glycosyltransferase UGT76B1 modulates N-hydroxy-pipecolic acid homeostasis and plant immunity. Plant Cell.
	Figure 7a											Figure 7b
		local											systemic
		D9-NHP											D9-NHP
		RawData	WT	fmo1	ugt76b1								RawData	WT	fmo1	ugt76b1
			368864	384211	611683									113198	48550	61882
			296771	396194	521029									302460	70948	46309
			216952	258198	658735									40469	84935	43310
		Descriptive statistics											Descriptive statistics
			Sample size	Mean	Standard deviation	SE of Mean								Sample size	Mean	Standard deviation	SE of Mean
		A	3	294196	75988.7	43872.1							A	3	152042	135246	78084.3
		B	3	346201	76448	44137.3							B	3	68144.3	18353.8	10596.6
		C	3	597149	69994	40411.1							C	3	50500.3	9970.22	5756.31
		ANOVA											ANOVA
			DF	Sum of squares	Mean of squares	F-value	Prob>F							DF	Sum of squares	Mean of squares	F-value	Prob>F
		Model	2	157460000000	78730100000	14.2992	0.00522						Model	2	17661000000	8830480000	1.41456	0.31384
		Error	6	33035500000	5505920000								Error	6	37455500000	6242580000
		Total	8	190496000000									Total	8	55116500000
		Tukey Test											Tukey Test
			MeanDiff	SEM	q-value	Probability	Alpha	Sig	UEG	OEG				MeanDiff	SEM	q-value	Probability	Alpha	Sig	UEG	OEG
		Condition2 Condition1	52005.3	60585.6	1.21393	0.68363	0.05	0	-133892	237903			Condition2 Condition1	-83898	64511.4	1.8392	0.4451	0.05	0	-281841	114045
		Condition3 Condition1	302953	60585.6	7.07166	0.00587	0.05	1	117056	488851			Condition3 Condition1	-101542	64511.4	2.22599	0.32585	0.05	0	-299485	96401.5
		Condition3 Condition2	250948	60585.6	5.85773	0.01431	0.05	1	65050.4	436846			Condition3 Condition2	-17644	64511.4	0.38679	0.95988	0.05	0	-215587	180299
		D9-NHP-OGlc											D9-NHP-OGlc
		RawData	WT	fmo1	ugt76b1								RawData	WT	fmo1	ugt76b1
			354951	193311	0									12800	3923	0
			389115	176721	0									12312	6333	0
			242012	166326	0									12023	7085	0
		Descriptive statistics											Descriptive statistics
			Sample size	Mean	Standard deviation	SE of Mean								Sample size	Mean	Standard deviation	SE of Mean
		A	3	328693	76986.7	44448.3							A	3	12378.3	392.724	226.739
		B	3	178786	13610.5	7858.03							B	3	5780.33	1651.86	953.702
		C	3	0	0	0							C	3	0	0	0
		ANOVA											ANOVA
			DF	Sum of squares	Mean of squares	F-value	Prob>F							DF	Sum of squares	Mean of squares	F-value	Prob>F
		Model	2	162475000000	81237700000	39.8732	0.000342614						Model	2	230169000	115084000	119.76	1.45946e-05
		Error	6	12224400000	2037400000								Error	6	5765750	960958
		Total	8	174700000000									Total	8	235935000
		Tukey Test											Tukey Test
			MeanDiff	SEM	q-value	Probability	Alpha	Sig	UEG	OEG				MeanDiff	SEM	q-value	Probability	Alpha	Sig	UEG	OEG
		Condition2 Condition1	-149907	36854.7	5.75233	0.01553	0.05	1	-262990	-36823.8			Condition2 Condition1	-6598	800.399	11.6579	0.000422376	0.05	1	-9053.9	-4142.1
		Condition3 Condition1	-328693	36854.7	12.6128	0.000272246	0.05	1	-441776	-215610			Condition3 Condition1	-12378.3	800.399	21.8711	1.14187e-05	0.05	1	-14834.2	-9922.43
		Condition3 Condition2	-178786	36854.7	6.86051	0.00681	0.05	1	-291869	-65703.1			Condition3 Condition2	-5780.33	800.399	10.2132	0.000872768	0.05	1	-8236.24	-3324.43

## Sheet: Figure 8
Supplemental Data. Mohnike and Rekhter et al. (2021). The glycosyltransferase UGT76B1 modulates N-hydroxy-pipecolic acid homeostasis and plant immunity. Plant Cell.
	Figure 8
		P.s.m.
		RawData	WT	WT-PSM	ugt76b1	ugt76b1-PSM	fmo1	fmo1-PSM	FMO1-3D	FMO1-3D-PSM
			6.74265	5.61771	5.69689	5.34471	6.9535	6.9535	5.98569	5.91874
			6.61771	6.50232	5.14059	5.64574	6.88095	6.7938	6.04368	5.98569
			6.74265	5.98569	4.74265	5.61771	6.88095	6.53853	5.83956	5.61771
			6.68466	6.41934	4.74265	5.34471	6.9535	6.44162	5.74265	6.21977
			6.74265	5.83956	5.83956	5.39586	6.61771	7.09483	5.91874
			7.11831	6.18198	4.91874	5.34471	6.31668	6.7938	5.91874	5.91874
			6.88095	6.04368	5.14059	5.28672	6.98569	6.61771	5.91874	5.74265
			6.9535	6.21977	5.21977	5.28672	6.61771	6.53853	5.83956	6.14059
		Descriptive statistics
			Sample size	Mean	Standard deviation	SE of Mean
		A	8	6.81038	0.16344	0.05778
		B	8	6.10125	0.29315	0.10364
		C	8	5.18018	0.40667	0.14378
		D	8	5.40836	0.14247	0.05037
		E	8	6.77584	0.23607	0.08346
		F	8	6.72154	0.22669	0.08015
		G	8	5.90092	0.09343	0.03303
		H	7	5.93484	0.20981	0.0793
		ANOVA
			DF	Sum of squares	Mean of squares	F-value	Prob>F
		Model	7	21.8823	3.12604	54.3511	0
		Error	55	3.16336	0.05752
		Total	62	25.0456
		Tukey Test
			MeanDiff	SEM	q-value	Probability	Alpha	Sig	UEG	OEG
		Condition2 Condition1	-0.70913	0.11991	8.3633	6.01977e-06	0.05	1	-1.08691	-0.33135
		Condition3 Condition1	-1.63021	0.11991	19.2262	0	0.05	1	-2.00799	-1.25242
		Condition3 Condition2	-0.92108	0.11991	10.8629	5.95399e-08	0.05	1	-1.29886	-0.54329
		Condition4 Condition1	-1.40203	0.11991	16.5352	4.50888e-08	0.05	1	-1.77981	-1.02424
		Condition4 Condition2	-0.6929	0.11991	8.17186	9.84045e-06	0.05	1	-1.07068	-0.31512
		Condition4 Condition3	0.22818	0.11991	2.69109	0.55491	0.05	0	-0.1496	0.60596
		Condition5 Condition1	-0.03455	0.11991	0.40745	0.99999	0.05	0	-0.41233	0.34323
		Condition5 Condition2	0.67458	0.11991	7.95584	1.71229e-05	0.05	1	0.2968	1.05236
		Condition5 Condition3	1.59566	0.11991	18.8188	0	0.05	1	1.21788	1.97344
		Condition5 Condition4	1.36748	0.11991	16.1277	2.24888e-08	0.05	1	0.9897	1.74526
		Condition6 Condition1	-0.08884	0.11991	1.04781	0.99526	0.05	0	-0.46663	0.28894
		Condition6 Condition2	0.62028	0.11991	7.31548	8.6848e-05	0.05	1	0.2425	0.99807
		Condition6 Condition3	1.54136	0.11991	18.1784	0	0.05	1	1.16358	1.91914
		Condition6 Condition4	1.31318	0.11991	15.4873	2.56017e-08	0.05	1	0.9354	1.69096
		Condition6 Condition5	-0.0543	0.11991	0.64036	0.9998	0.05	0	-0.43208	0.32348
		Condition7 Condition1	-0.90947	0.11991	10.726	6.39237e-08	0.05	1	-1.28725	-0.53168
		Condition7 Condition2	-0.20034	0.11991	2.36272	0.7055	0.05	0	-0.57812	0.17744
		Condition7 Condition3	0.72074	0.11991	8.50023	4.23734e-06	0.05	1	0.34296	1.09852
		Condition7 Condition4	0.49256	0.11991	5.80913	0.00316	0.05	1	0.11478	0.87034
		Condition7 Condition5	-0.87492	0.11991	10.3186	8.90686e-08	0.05	1	-1.2527	-0.49714
		Condition7 Condition6	-0.82062	0.11991	9.67821	2.4594e-07	0.05	1	-1.1984	-0.44284
		Condition8 Condition1	-0.87554	0.12412	9.97582	1.41961e-07	0.05	1	-1.26659	-0.4845
		Condition8 Condition2	-0.16641	0.12412	1.89611	0.87899	0.05	0	-0.55746	0.22463
		Condition8 Condition3	0.75466	0.12412	8.5985	3.24819e-06	0.05	1	0.36362	1.1457
		Condition8 Condition4	0.52648	0.12412	5.99866	0.00206	0.05	1	0.13544	0.91752
		Condition8 Condition5	-0.841	0.12412	9.58218	3.00741e-07	0.05	1	-1.23204	-0.44996
		Condition8 Condition6	-0.7867	0.12412	8.96354	1.29954e-06	0.05	1	-1.17774	-0.39566
		Condition8 Condition7	0.03392	0.12412	0.3865	0.99999	0.05	0	-0.35712	0.42496
