# Supplementary material for: The glycosyltransferase UGT76B1 modulates N-hydroxy-pipecolic acid homeostasis and plant immunity
Source: Plant Cell. 2021 Jan 11;33(3):735–49. doi: 10.1093/plcell/koaa045 (PMC8136917; doi:10.1093/plcell/koaa045)
Supplement: koaa045_Supplementary_Data [file koaa045_supplementary_data.zip › tpc.00514.2020-s03.xlsx]

## Sheet: 10_2 infection experiment
Supplemental Data. Mohnike and Rekhter et al. (2021). The glycosyltransferase UGT76B1 modulates N-hydroxy-pipecolic acid homeostasis and plant immunity. Plant Cell.
Supplemental data set 1: Data matrix of 448 high quality metabolite features (false discovery rate (FDR) < 0.005) obtained by metabolite fingerprinting (UHPLC-HRMS analysis) of mock and p.s.m. infected col-0 and ugt76b1 plants
			Relative intensity (counts per second)																Annotation by data base search
id	Retention (min)	mass (Da)	Col-0_mock_1	Col-0_mock_2	Col-0_mock_3	Col-0_psm_1	Col-0_psm_2	Col-0_psm_3	ugt76b1_mock_1	ugt76b1_mock_2	ugt76b1_mock_3	ugt76b1_psm_1	ugt76b1_psm_2	ugt76b1_psm_3	mode of electro spray ionisation (ESI)	FDR	Cluster	Identity confirmed by MSMS	BioCyc	KEGG
603	2.84	120.021	1066.78	0	1051.9	9552.76	11357.1	8833.23	0	0	0	3342.87	3406.62	2620.62	pos. ESI	1.8581e-05	1		3-(methylthio)propanoate (cpd/CPD-7672) in methylthiopropionate biosynthesis (PWY-5389) / 3-(methylthio)propanoate (cpd/CPD-7672) in methanogenesis from methylthiopropionate (PWY-5260) / 3-(methylthio)propanoate (cpd/CPD-7672) in dimethylsulfoniopropionate degradation III (demethylation) (PWY-6052) / 3-(methylthio)propanoate (cpd/CPD-7672) in methylthiopropionate degradation II (demethylation) (P…	3-(Methylthio)propionic acid; 3-Methylthiopropionate (cpd/cpd:C08276) in Metabolic pathways - Reference pathway (path:map01100) / 3-(Methylthio)propionic acid; 3-Methylthiopropionate (cpd/cpd:C08276) in Cysteine and methionine metabolism - Reference pathway (path:map00270) /
102	2.84	138.031	7114.17	6612.61	7487.36	70493.2	94748	72122.4	4317.02	5096.14	3792.09	18912.2	24217.9	20258.6	pos. ESI	4.8706e-05	1		salicylate (cpd/CPD-110) in naphthalene degradation (PWY-5427) / protocatechualdehyde (cpd/CPD-7616) in vanilla biosynthesis (PWY-5665) / salicylate (cpd/CPD-110) in salicylate glucosides biosynthesis III (PWY-6624) / salicylate (cpd/CPD-110) in salicylate glucosides biosynthesis IV (PWY-6762) / salicylate (cpd/CPD-110) in volatile benzenoid biosynthesis I (ester formation) (PWY-4203) / protocate…	4-Hydroxybenzoate; 4-Hydroxybenzoic acid; Hydroxybenzenecarboxylic acid; Hydroxybenzoic acid (cpd/cpd:C00156) in Metabolic pathways - Reference pathway (path:map01100) / Salicylate; Salicylic acid; o-Hydroxybenzoic acid (cpd/cpd:C00805) in Metabolic pathways - Reference pathway (path:map01100) / 2;5-Dihydroxybenzaldehyde; Gentisate aldehyde (cpd/cpd:C05585) in Metabolic pathways - Reference pathw…
113	2.84	138.033	3154.11	2798.91	3596.52	27545.6	32893.3	26507.6	2202.04	2291.08	1969.86	10312.8	13017.7	10305.6	neg. ESI	1.3809e-05	1		salicylate (cpd/CPD-110) in naphthalene degradation (PWY-5427) / protocatechualdehyde (cpd/CPD-7616) in vanilla biosynthesis (PWY-5665) / salicylate (cpd/CPD-110) in salicylate glucosides biosynthesis III (PWY-6624) / salicylate (cpd/CPD-110) in salicylate glucosides biosynthesis IV (PWY-6762) / salicylate (cpd/CPD-110) in volatile benzenoid biosynthesis I (ester formation) (PWY-4203) / protocate…	4-Hydroxybenzoate; 4-Hydroxybenzoic acid; Hydroxybenzenecarboxylic acid; Hydroxybenzoic acid (cpd/cpd:C00156) in Metabolic pathways - Reference pathway (path:map01100) / Salicylate; Salicylic acid; o-Hydroxybenzoic acid (cpd/cpd:C00805) in Metabolic pathways - Reference pathway (path:map01100) / 2;5-Dihydroxybenzaldehyde; Gentisate aldehyde (cpd/cpd:C05585) in Metabolic pathways - Reference pathw…
169	2.12	145.073	0	0	0	31677.8	62607.1	33666.2	0	0	0	0	0	0	pos. ESI	0.0028757	1		2-keto-6-aminocaproate (cpd/2-KETO-6-AMINO-CAPROATE) in lysine degradation V (PWY-5283) / (<i>S</i>)-2-amino-6-oxohexanoate (cpd/ALLYSINE) in lysine degradation V (PWY-5283) / (<i>S</i>)-2-amino-6-oxohexanoate (cpd/ALLYSINE) in lysine biosynthesis IV (LYSINE-AMINOAD-PWY) / 2-keto-6-aminocaproate (cpd/2-KETO-6-AMINO-CAPROATE) in lysine degradation VII (PWY-5311) / (<i>S</i>)-2-amino-6-oxohexanoate…	4-Acetamidobutanoate; N4-Acetylaminobutanoate (cpd/cpd:C02946) in Metabolic pathways - Reference pathway (path:map01100) / 2-Oxo-6-aminocaproate; 6-Amino-2-oxohexanoate (cpd/cpd:C03239) in Metabolic pathways - Reference pathway (path:map01100) / (S)-2-Amino-6-oxohexanoate; 2-Aminoadipate 6-semialdehyde; Allysine; L-2-Aminoadipate 6-semialdehyde (cpd/cpd:C04076) in Metabolic pathways - Reference p…
476	2.84	162.051	0	0	0	7764.33	15121.3	8423.09	0	0	0	1891.01	2046.53	1736.14	pos. ESI	0.0029824	1		2-keto-3-deoxy-L-rhamnonate (cpd/DEHYDRO-3-DEOXY-L-RHAMNONATE) in L-rhamnose degradation II (PWY-6713) / L-rhamnono-1;4-lactone (cpd/L-RHAMNONO-14-LACTONE) in L-rhamnose degradation II (PWY-6713) / (2R;3S)-2;3-dimethylmalate (cpd/CPD-61) in nicotinate degradation III (PWY-5055) / (<i>S</i>)-2-hydroxymethylglutarate (cpd/CPD-9438) in nicotinate degradation III (PWY-5055) / 2-keto-3-deoxy-L-rhamnon…	2-Deoxy-L-scyllo-inosose; 2-Deoxy-scyllo-inosose; 2-Deoxyinosose (cpd/cpd:C17209) in Biosynthesis of secondary metabolites - Reference pathway (path:map01110) / L-Rhamno-1;4-lactone; L-Rhamnono-1;4-lactone (cpd/cpd:C02991) in Fructose and mannose metabolism - Reference pathway (path:map00051) / 2-Dehydro-3-deoxy-L-rhamnonate (cpd/cpd:C03979) in Fructose and mannose metabolism - Reference pathway …
184	1.87	164.051	7103.64	6031.95	5969.43	61521.2	53809.7	55740.2	5084.58	4921.86	4468.21	21287.3	17183	21887.1	pos. ESI	1.6618e-06	1		2-oxo-3-phenylpropanoate (cpd/PHENYL-PYRUVATE) in tryptophan degradation VIII (to tryptophol) (PWY-5081) / 2-coumarate (cpd/2-COUMARATE) in coumarin biosynthesis (via 2-coumarate) (PWY-5176) / coumarinate (cpd/CPD-7418) in coumarin biosynthesis (via 2-coumarate) (PWY-5176) / 4-coumarate (cpd/COUMARATE) in phenylpropanoid biosynthesis (PWY-361) / 4-coumarate (cpd/COUMARATE) in vanilla biosynthesis…	3-Phenyl-2-oxopropanoate; Phenylpyruvate; Phenylpyruvic acid; alpha-Ketohydrocinnamic acid; keto-Phe (cpd/cpd:C00166) in Metabolic pathways - Reference pathway (path:map01100) / 4-Coumarate; 4-Hydroxycinnamate; 4-Hydroxycinnamic acid; p-Coumaric acid; trans-4-Hydroxycinnamate; (cpd/cpd:C00811) in Metabolic pathways - Reference pathway (path:map01100) / 3-Phenyl-2-oxopropanoate; Phenylpyruvate; Ph…
209	1.33	181.075	4046.7	2552.33	2480.82	19884.2	14795.1	20019.5	2014.17	1711.47	1577.61	9187.83	8054.31	10255.4	neg. ESI	9.194e-05	1		L-tyrosine (cpd/TYR) in tRNA charging (TRNA-CHARGING-PWY) / L-tyrosine (cpd/TYR) in catecholamine biosynthesis (PWY66-301) / L-tyrosine (cpd/TYR) in betaxanthin biosynthesis (via dopaxanthin) (PWY-5404) / 4-hydroxy-4-(3-pyridyl)-butanoate (cpd/CPD-3193) in nicotine degradation III (PWY66-221) / 4-hydroxy-4-(3-pyridyl)-butanoate (cpd/CPD-3193) in nicotine degradation IV (PWY66-201) / L-tyrosine (c…	(S)-2-Amino-3-(p-hydroxyphenyl)propionic acid; (S)-3-(p-Hydroxyphenyl)alanine; L-Tyrosine; Tyrosine (cpd/cpd:C00082) in Metabolic pathways - Reference pathway (path:map01100) / (S)-2-Amino-3-(p-hydroxyphenyl)propionic acid; (S)-3-(p-Hydroxyphenyl)alanine; L-Tyrosine; Tyrosine (cpd/cpd:C00082) in Biosynthesis of secondary metabolites - Reference pathway (path:map01110) / 2-(Hydroxyamino)-3-phenylp…
145	0.88	188.115	4617.63	4875.9	4735.12	76236.6	60483.6	57321.6	3350.77	2851.87	3621.06	34052.3	20350.4	25471.7	pos. ESI	7.247e-05	1		<i>N<sup>2</sup></i>-acetyl-L-Lysine (cpd/N-ACETYL-L-LYSINE) in lysine biosynthesis V (PWY-3081) / <i>N</i><sup>6</sup>-acetyl-L-lysine (cpd/CPD-567) in lysine degradation III (LYSDEGII-PWY) / &gamma;-glutamyl-isopropylamide (cpd/CPD-9372) in isopropylamine degradation (PWY-5736) /	N6-Acetyl-L-lysine (cpd/cpd:C02727) in Lysine degradation - Reference pathway (path:map00310) /
692	0.59	220.177	0	1131.92	1000.31	9449.67	6780.08	6994.02	0	0	0	3345.91	2216.13	3153.6	pos. ESI	0.00014647	1		pentalen-13-ol (cpd/CPD-13616) in pentalenolactone biosynthesis (PWY-6915) / (5<i>S</i>)-albaflavenol (cpd/CPD-9960) in albaflavenone biosynthesis (PWY-5887) / (5<i>R</i>)-albaflavenol (cpd/CPD-9961) in albaflavenone biosynthesis (PWY-5887) / pentalen-13-ol (cpd/CPD-13616) in neopentalenoketolactone and pentalenate biosynthesis (PWY-6919) / 1-deoxy-capsidiol (cpd/CPD-4662) in capsidiol biosynthes…	Germacra-1(10);4;11(13)-trien-12-ol (cpd/cpd:C19676) in Biosynthesis of secondary metabolites - Reference pathway (path:map01110) / (2E;6E)-3;7;11-Trimethyl-2;6;10-dodecatrienal; (2E;6E)-Farnesal; 2-trans;6-trans-Farnesal; Farnesal; (cpd/cpd:C03461) in Sesquiterpenoid and triterpenoid biosynthesis - Reference pathway (path:map00909) / (5S)-Albaflavenol (cpd/cpd:C17953) in Sesquiterpenoid and trit…
59	2.84	300.083	6508.01	5718.36	7613.25	91454.1	110111	89070.3	3987.57	4352.18	3344.89	28334.5	35503.8	26978.7	pos. ESI	9.1874e-06	1	SAG (SA-glycoside)	salicylate &beta;-D-glucose ester (cpd/CPD-12629) in salicylate glucosides biosynthesis III (PWY-6624) / salicylate 2-O-&beta;-D-glucoside (cpd/CPD-12628) in salicylate glucosides biosynthesis IV (PWY-6762) / <i>N</i><sup>1</sup>-amidinostreptamine 6-phosphate (cpd/CPD-12064) in streptomycin biosynthesis (PWY-5940) / salicylate 2-O-&beta;-D-glucoside (cpd/CPD-12628) in salicylate glucosides biosy…	1D-1-Guanidino-3-amino-1;3-dideoxy-scyllo-inositol 6-phosphate; N1-Amidinostreptamine 6-phosphate (cpd/cpd:C11351) in Biosynthesis of secondary metabolites - Reference pathway (path:map01110) / 4-(beta-D-Glucosyloxy)benzoate; 4-Hydroxybenzoate-O-glucoside (cpd/cpd:C03993) in Ubiquinone and other terpenoid-quinone biosynthesis - Reference pathway (path:map00130) / 1D-1-Guanidino-3-amino-1;3-dideox…
8	2.84	300.086	15313.6	14505.6	18294.9	486566	664920	427558	10215.8	12255.4	8412.21	93314.1	140922	90465.3	neg. ESI	0.00020864	1	SAG (SA-glycoside)	salicylate &beta;-D-glucose ester (cpd/CPD-12629) in salicylate glucosides biosynthesis III (PWY-6624) / salicylate 2-O-&beta;-D-glucoside (cpd/CPD-12628) in salicylate glucosides biosynthesis IV (PWY-6762) / <i>N</i><sup>1</sup>-amidinostreptamine 6-phosphate (cpd/CPD-12064) in streptomycin biosynthesis (PWY-5940) / salicylate 2-O-&beta;-D-glucoside (cpd/CPD-12628) in salicylate glucosides biosy…	1D-1-Guanidino-3-amino-1;3-dideoxy-scyllo-inositol 6-phosphate; N1-Amidinostreptamine 6-phosphate (cpd/cpd:C11351) in Biosynthesis of secondary metabolites - Reference pathway (path:map01110) / 4-(beta-D-Glucosyloxy)benzoate; 4-Hydroxybenzoate-O-glucoside (cpd/cpd:C03993) in Ubiquinone and other terpenoid-quinone biosynthesis - Reference pathway (path:map00130) / 1D-1-Guanidino-3-amino-1;3-dideox…
16	2.12	307.126	1069.43	1303.03	0	393426	801885	453681	0	0	0	0	0	0	pos. ESI	0.0026982	1	NHP-Oglc (1-O-glucosyl-pipecolic acid )	dehydrophos (cpd/CPD-12974) in dehydrophos biosynthesis (PWY-6682) /	Rutacridone (cpd/cpd:C10738) in Biosynthesis of secondary metabolites - Reference pathway (path:map01110) / Rutacridone (cpd/cpd:C10738) in Biosynthesis of alkaloids derived from shikimate pathway - Reference pathway (path:map01063) / Rutacridone (cpd/cpd:C10738) in Acridone alkaloid biosynthesis - Reference pathway (path:map01058) / 2-(4-Morpholinyl)-8-phenyl-4H-1-benzopyran-4-one; LY 294002 (cp…
665	2.84	338.039	0	0	0	6295.52	7573.41	6393.66	0	0	0	3164.52	3068.51	2861.31	pos. ESI	2.6937e-06	1		versicolorin A (cpd/CPD-10176) in sterigmatocystin biosynthesis (PWY-5956) /
896	2.84	352.994	0	0	0	3711.88	4438.69	4376.79	0	0	0	1920.44	1811.69	1640.68	pos. ESI	2.2104e-06	1
332	2.12	370.124	0	0	0	7692.33	9214.96	9134.42	0	0	0	0	0	0	neg. ESI	1.5935e-06	1		sinapaldehyde glucoside (cpd/CPD-79) in monolignol glucosides biosynthesis (PWY-83) /
482	1.71	372.111	0	0	0	4863.47	6552.17	6045.52	0	0	0	2403.17	2322.95	2922.2	neg. ESI	2.1428e-05	1
206	1.41	372.201	0	0	0	27732.4	47238.9	27609.4	0	0	0	15062.8	14682.7	19222.9	pos. ESI	0.001341	1		putrebactin (cpd/CPD-11967) in putrebactin biosynthesis (PWY-6378) /
293	1.41	372.202	0	0	0	10810.4	16106.1	9823.03	0	0	0	4785.67	5058.13	6101.35	neg. ESI	0.00044912	1		putrebactin (cpd/CPD-11967) in putrebactin biosynthesis (PWY-6378) /
843	1.87	389.113	0	0	0	10070.9	8784.49	8819.51	0	1205.69	1211.72	3066.49	3118.36	4142.04	pos. ESI	8.8576e-06	1
746	2.83	399.188	0	0	0	5496.9	6799.44	5891.49	0	0	0	1932.92	1985.11	1627.68	pos. ESI	3.8061e-06	1
959	3.98	404.146	1402.28	1527.42	0	6011.01	5009.59	5651.02	1401.62	0	1091.06	2175.65	1230.23	2472.02	pos. ESI	0.00066808	1
521	1.96	440.177	0	0	0	10158.4	15365.5	7887.64	0	0	0	6705.96	4867.35	4889.36	pos. ESI	0.0017871	1
248	2.3	469.178	0	0	0	17923.9	36328.5	19729.4	0	0	0	0	1396.69	0	pos. ESI	0.0032607	1
713	1.97	549.2	0	0	0	6346.63	9366.26	6692.02	0	0	0	3753.31	2893.54	3924.21	pos. ESI	0.00014581	1		jadomycin B (cpd/CPD-12934) in jadomycin biosynthesis (PWY-6679) /	Jadomycin B (cpd/cpd:C12395) in Biosynthesis of secondary metabolites - Reference pathway (path:map01110) / Jadomycin B (cpd/cpd:C12395) in Biosynthesis of type II polyketide products - Reference pathway (path:map01057) /
861	2.3	615.261	0	0	0	4103.03	6676.26	4706.75	0	0	0	0	0	0	pos. ESI	0.00020406	1
564	5.25	616.253	0	0	0	15317.8	10003	12552.1	0	0	0	5499.21	4832.41	6121.75	pos. ESI	0.00010005	1		3-vinyl-bacteriochlorophyllide <i>a</i> (cpd/CPD-9097) in bacteriochlorophyll <i>a</i> biosynthesis (PWY-5526) /	3-Vinylbacteriochlorophyllide a (cpd/cpd:C18152) in Porphyrin and chlorophyll metabolism - Reference pathway (path:map00860) /
397	5.21	616.254	0	0	0	11759.3	6478.87	8000.11	0	0	0	3849.72	4160.32	4065.25	neg. ESI	0.00079424	1		3-vinyl-bacteriochlorophyllide <i>a</i> (cpd/CPD-9097) in bacteriochlorophyll <i>a</i> biosynthesis (PWY-5526) /	3-Vinylbacteriochlorophyllide a (cpd/cpd:C18152) in Porphyrin and chlorophyll metabolism - Reference pathway (path:map00860) /
415	2.84	622.151	0	0	0	4491.83	4562.41	4617.02	0	0	0	1312.91	1696.89	0	neg. ESI	6.6965e-05	1
348	2.13	623.207	0	0	0	10459.8	13674.9	7623.49	0	0	0	0	0	0	neg. ESI	0.000364	1
558	2.12	626.251	0	0	0	9652.74	14226.8	10416.6	0	0	0	0	0	0	pos. ESI	7.247e-05	1
575	2.13	626.253	0	0	0	3674.35	3796.88	3463.22	0	0	0	0	0	0	neg. ESI	1.9262e-08	1
258	5.2	630.268	0	0	0	43538.5	44136.3	19458.5	0	1268.34	0	14094.2	14749.8	17116.1	pos. ESI	0.0035519	1
215	5.15	630.269	0	0	0	24050	24407.9	11326.3	0	0	0	9030.41	9517.03	9915.16	neg. ESI	0.0024882	1
532	2.12	636.235	0	0	0	3232.86	4020.73	3211.19	0	0	0	0	0	0	neg. ESI	7.295e-06	1
947	5.56	644.246	0	0	0	6573.27	4362.74	5574.25	0	0	0	2446.14	1387.11	1752.35	pos. ESI	0.00012308	1
577	5.51	644.25	0	0	0	4029.09	2190.21	3074.91	0	0	0	1416.38	0	1126.7	neg. ESI	0.0029536	1
972	2.12	652.188	0	1162.24	1029.05	3137.78	5641.93	3977.13	1014.36	0	1021.36	1179.71	1098.98	1049.15	pos. ESI	0.00485	1
1009	2.12	667.163	0	0	0	3192.5	6013.47	3224.41	0	0	0	0	0	0	pos. ESI	0.0023602	1
283	2.82	748.144	1771.87	1651.26	1971.59	20175.8	16972.3	20438.3	1321.11	1104.18	0	4535.71	5937.16	5970.63	neg. ESI	7.295e-06	1
1103	5.08	790.301	0	0	0	4641.05	3476.49	4406.84	0	0	0	2653.74	1494.04	2427.53	pos. ESI	7.6129e-05	1
586	5.04	790.307	0	0	0	3980.51	2675.08	2934.98	0	0	0	2040.61	1272.86	1711.86	neg. ESI	0.00020775	1
581	4.54	822.331	0	0	0	3532.85	3516.46	1976.23	0	0	0	1536.94	1661.19	1569.48	neg. ESI	0.00057403	1
883	2.84	1238.28	0	0	0	4404.47	6264.23	4756.74	0	0	0	0	0	0	pos. ESI	4.0981e-05	1
1171	2.84	1538.36	0	0	0	1609.56	3210.46	1658.55	0	0	0	0	0	0	pos. ESI	0.0035518	1
344	0.86	83.0737	0	0	0	11084.9	16974.5	14638.2	0	0	0	11220.7	16022.7	13677.7	pos. ESI	0.00012308	2		2-methylbutyronitrile (cpd/CPD-10275) in lotaustralin biosynthesis (PWY-5990) / 1-piperideine (cpd/CPD-11764) in lysine degradation X (PWY-6328) /	1-Piperideine; Piperideine (cpd/cpd:C06181) in Metabolic pathways - Reference pathway (path:map01100) / 1-Piperideine; Piperideine (cpd/cpd:C06181) in Biosynthesis of secondary metabolites - Reference pathway (path:map01110) / 1-Piperideine; Piperideine (cpd/cpd:C06181) in Biosynthesis of plant secondary metabolites - Reference pathway (path:map01060) / 1-Piperideine; Piperideine (cpd/cpd:C06181)…
113	1.31	118.041	8326.5	8089.54	7929.2	75491.7	65369.1	62478.3	6293.95	6436.11	5433.62	59318.8	53611.7	45581.4	pos. ESI	1.2665e-05	2
426	1.31	122.037	2339.63	1973.98	2311.96	17981.5	14510.7	14145	1512.29	1918.44	0	14593.3	12834.4	10478.8	pos. ESI	7.3626e-05	2		salicylaldehyde (cpd/SALICYLALDEHYDE) in naphthalene degradation (PWY-5427) / 4-hydroxybenzaldehyde (cpd/4-HYDROXYBENZALDEHYDE) in vanilla biosynthesis (PWY-5665) / benzoate (cpd/BENZOATE) in volatile benzenoid biosynthesis I (ester formation) (PWY-4203) / 4-hydroxybenzaldehyde (cpd/4-HYDROXYBENZALDEHYDE) in resveratrol degradation (PWY-6667) / 3-hydroxybenzaldehyde (cpd/3-OH-BENZALDEHYDE) in <I>…	Benzenecarboxylic acid; Benzoate; Benzoic acid; Dracylic acid; Phenylformic acid (cpd/cpd:C00180) in Metabolic pathways - Reference pathway (path:map01100) / 4-Hydroxybenzaldehyde; p-Hydroxybenzaldehyde (cpd/cpd:C00633) in Metabolic pathways - Reference pathway (path:map01100) / 2-Hydroxybenzaldehyde; Salicylaldehyde; o-Hydroxybenzaldehyde (cpd/cpd:C06202) in Metabolic pathways - Reference pathwa…
231	0.86	127.063	2453.76	2335.96	2227.44	17789.5	25980.3	17869.5	2884.66	3175.19	3118.71	24190.8	34463.1	20373.1	pos. ESI	0.0013421	2		(<i>S</i>)-2;3;4;5-tetrahydropiperidine-2-carboxylate (cpd/CPD-7682) in lysine degradation V (PWY-5283) / &Delta;<SUP>1</SUP>-piperideine-2-carboxylate (cpd/DELTA1-PIPERIDEINE-2-CARBOXYLATE) in lysine degradation V (PWY-5283) / (<i>S</i>)-2;3;4;5-tetrahydropiperidine-2-carboxylate (cpd/CPD-7682) in lysine biosynthesis IV (LYSINE-AMINOAD-PWY) / &Delta;<SUP>1</SUP>-piperideine-2-carboxylate (cpd/DE…	(S)-2;3;4;5-Tetrahydropyridine-2-carboxylate; delta1-Piperideine-6-L-carboxylate (cpd/cpd:C00450) in Metabolic pathways - Reference pathway (path:map01100) / 1;2-Didehydropiperidine-2-carboxylate; delta1-Piperideine-2-carboxylate (cpd/cpd:C04092) in Metabolic pathways - Reference pathway (path:map01100) / (S)-2;3;4;5-Tetrahydropyridine-2-carboxylate; delta1-Piperideine-6-L-carboxylate (cpd/cpd:C0…
5	0.86	129.079	18578.4	17594.2	12875.6	770136	1.05997e+06	964013	13733.5	15630.2	10916.5	762447	942541	877991	pos. ESI	2.139e-05	2	Pipecolic acid	L-pipecolate (cpd/L-PIPECOLATE) in lysine degradation V (PWY-5283) / 4-acetamidobutanal (cpd/CPD-30) in putrescine degradation III (PWY-0) / monomethyl proline (cpd/CPD-904) in stachydrine degradation (P561-PWY) /	(S)-Piperidine-2-carboxylic acid; 2-Piperidinecarboxylic acid; L-Pipecolate; Pipecolic acid; Pipecol (cpd/cpd:C00408) in Metabolic pathways - Reference pathway (path:map01100) / 4-Acetamidobutanal; N4-Acetylaminobutanal (cpd/cpd:C05936) in Metabolic pathways - Reference pathway (path:map01100) / (S)-Piperidine-2-carboxylic acid; 2-Piperidinecarboxylic acid; L-Pipecolate; Pipecolic acid; Pipecol (…
186	1.42	131.096	3098.64	2858.69	2711.92	26542.8	19512.6	21345.6	1896.18	1331.1	1476.15	14993.1	14956.6	15772.3	neg. ESI	3.5924e-05	2		L-isoleucine (cpd/ILE) in tRNA charging (TRNA-CHARGING-PWY) / L-leucine (cpd/LEU) in tRNA charging (TRNA-CHARGING-PWY) / L-isoleucine (cpd/ILE) in jasmonoyl-amino acid conjugates biosynthesis I (PWY-6220) / L-leucine (cpd/LEU) in jasmonoyl-amino acid conjugates biosynthesis I (PWY-6220) / L-isoleucine (cpd/ILE) in jasmonoyl-amino acid conjugates biosynthesis II (PWY-6233) / L-leucine (cpd/LEU) in…	(2S)-alpha-2-Amino-4-methylvaleric acid; (2S)-alpha-Leucine; 2-Amino-4-methylvaleric acid; L-Leucine (cpd/cpd:C00123) in Metabolic pathways - Reference pathway (path:map01100) / 2-Amino-3-methylvaleric acid; L-Isoleucine (cpd/cpd:C00407) in Metabolic pathways - Reference pathway (path:map01100) / 6-Aminocaproic acid; 6-Aminohexanoate; 6-Aminohexanoic acid; Epsilcapramine (cpd/cpd:C02378) in Metab…
398	2.54	145.054	0	0	0	13287.2	14123.5	11173.1	0	0	0	13350.1	15073.7	8447.24	pos. ESI	0.00019423	2		indole-3-carboxaldehyde (cpd/INDOLE-3-CARBOXALDEHYDE) in indole glucosinolate breakdown (insect chewing induced) (PWYQT-4476) / 5-methylthiopentanonitrile oxide (cpd/CPD-12392) in glucosinolate biosynthesis from dihomomethionine (PWYQT-4471) /
396	3.77	154.052	0	0	0	16069.2	21135.8	16445.6	0	0	0	14343.1	14263.9	13108.8	pos. ESI	1.2665e-05	2		6;8-dihydroxypurine (cpd/CPD-9016) in purine nucleobases degradation I (anaerobic) (P164-PWY) / 6;8-dihydroxypurine (cpd/CPD-9016) in purine nucleobases degradation II (anaerobic) (PWY-5497) /
376	4.79	154.053	0	0	0	14994.5	20567	15671.2	0	0	1399.43	16479.7	16763.1	13421.7	pos. ESI	4.6161e-05	2		6;8-dihydroxypurine (cpd/CPD-9016) in purine nucleobases degradation I (anaerobic) (P164-PWY) / 6;8-dihydroxypurine (cpd/CPD-9016) in purine nucleobases degradation II (anaerobic) (PWY-5497) /
375	3.85	154.053	0	0	0	16991.9	22152.4	14232.9	0	0	0	15234.7	12631.6	13650.2	pos. ESI	9.9343e-05	2		6;8-dihydroxypurine (cpd/CPD-9016) in purine nucleobases degradation I (anaerobic) (P164-PWY) / 6;8-dihydroxypurine (cpd/CPD-9016) in purine nucleobases degradation II (anaerobic) (PWY-5497) /
671	4.91	159.068	0	0	1655.43	8015.73	7684.81	10985.5	1422.67	2310.22	1289.18	7806.58	11418.5	8490.29	pos. ESI	0.00061032	2		indole acetaldehyde (cpd/INDOLE_ACETALDEHYDE) in tryptophan degradation VIII (to tryptophol) (PWY-5081) / 6-methylthiohexanonitrile oxide (cpd/CPD-12395) in glucosinolate biosynthesis from trihomomethionine (PWYQT-4472) / indole acetaldehyde (cpd/INDOLE_ACETALDEHYDE) in tryptophan degradation VII (via indole-3-pyruvate) (TRPIAACAT-PWY) / indole acetaldehyde (cpd/INDOLE_ACETALDEHYDE) in tryptophan…	2-(Indol-3-yl)acetaldehyde; Indole-3-acetaldehyde; Indoleacetaldehyde (cpd/cpd:C00637) in Metabolic pathways - Reference pathway (path:map01100) / 2-(Indol-3-yl)acetaldehyde; Indole-3-acetaldehyde; Indoleacetaldehyde (cpd/cpd:C00637) in Tryptophan metabolism - Reference pathway (path:map00380) / 1-Naphthylhydroxylamine; N-Hydroxy-1-aminonaphthalene (cpd/cpd:C14789) in Metabolism of xenobiotics by…
577	3.1	159.068	0	0	0	9404.28	13218.7	11207.2	0	0	0	9818.21	6468.8	7366.49	pos. ESI	9.4758e-05	2		indole acetaldehyde (cpd/INDOLE_ACETALDEHYDE) in tryptophan degradation VIII (to tryptophol) (PWY-5081) / 6-methylthiohexanonitrile oxide (cpd/CPD-12395) in glucosinolate biosynthesis from trihomomethionine (PWYQT-4472) / indole acetaldehyde (cpd/INDOLE_ACETALDEHYDE) in tryptophan degradation VII (via indole-3-pyruvate) (TRPIAACAT-PWY) / indole acetaldehyde (cpd/INDOLE_ACETALDEHYDE) in tryptophan…	2-(Indol-3-yl)acetaldehyde; Indole-3-acetaldehyde; Indoleacetaldehyde (cpd/cpd:C00637) in Metabolic pathways - Reference pathway (path:map01100) / 2-(Indol-3-yl)acetaldehyde; Indole-3-acetaldehyde; Indoleacetaldehyde (cpd/cpd:C00637) in Tryptophan metabolism - Reference pathway (path:map00380) / 1-Naphthylhydroxylamine; N-Hydroxy-1-aminonaphthalene (cpd/cpd:C14789) in Metabolism of xenobiotics by…
218	3.65	161.047	3408.1	2744.11	2982.63	39752.1	43185.7	38483.9	3353.62	3019.92	2380.17	42166	34972.8	34047.7	pos. ESI	3.8664e-06	2		indole-3-carboxylate (cpd/CPD-13135) in indole glucosinolate breakdown (insect chewing induced) (PWYQT-4476) / 4-hydroxy-2(1<i>H</i>)-quinolone (cpd/CPD-12840) in 4-hydroxy-2(1<i>H</i>)-quinolone biosynthesis (PWY-6661) / allylcysteine (cpd/CPD-9298) in isoalliin degradation (PWY-5707) / allylcysteine (cpd/CPD-9298) in alliin degradation (PWY-5706) /	4-Hydroxy-2-quinolone (cpd/cpd:C16716) in Biosynthesis of alkaloids derived from shikimate pathway - Reference pathway (path:map01063) / 4;8-Dihydroxyquinoline; Quinoline-4;8-diol (cpd/cpd:C05637) in Tryptophan metabolism - Reference pathway (path:map00380) / 4;6-Dihydroxyquinoline; Quinoline-4;6-diol (cpd/cpd:C05639) in Tryptophan metabolism - Reference pathway (path:map00380) /
219	4.78	163.032	0	0	0	10816.1	16416.5	10866.7	0	1004.96	1088.45	11661.3	12208	10309.8	neg. ESI	0.00018655	2		<i>N</i>-acetyl-L-cysteine (cpd/CPD-9175) in grixazone biosynthesis (PWY-7153) /
180	1.03	163.066	8429.72	7434.01	4332.56	58999.3	54072.6	45662.1	3237.43	3415.59	3261.81	42703.6	45828	40497	pos. ESI	1.1133e-05	2		4-(3-pyridyl)-3-butenoate (cpd/CPD-3194) in nicotine degradation III (PWY66-221) / 4-(3-pyridyl)-3-butenoate (cpd/CPD-3194) in nicotine degradation IV (PWY66-201) / homomethionine (cpd/HOMOMETHIONINE) in glucosinolate biosynthesis from homomethionine (PWY-1187) / 4-oxo-4-(pyridin-3-yl)butanal (cpd/CPD-14100) in nicotine degradation II (PWY-6993) / homomethionine (cpd/HOMOMETHIONINE) in homomethio…	Homomethionine (cpd/cpd:C17213) in Biosynthesis of secondary metabolites - Reference pathway (path:map01110) / Homomethionine (cpd/cpd:C17213) in 2-Oxocarboxylic acid metabolism - Reference pathway (path:map01210) / 3-Hydroxy-3-methyloxindole; 3-Methyldioxyindole (cpd/cpd:C05834) in Tryptophan metabolism - Reference pathway (path:map00380) / Homomethionine (cpd/cpd:C17213) in Glucosinolate biosyn…
20	1.32	164.046	80181.3	65237.2	74737.2	606842	534707	502820	52546.1	57061.4	40057.6	517757	481218	410617	pos. ESI	1.0904e-05	2		2-oxo-3-phenylpropanoate (cpd/PHENYL-PYRUVATE) in tryptophan degradation VIII (to tryptophol) (PWY-5081) / 2-coumarate (cpd/2-COUMARATE) in coumarin biosynthesis (via 2-coumarate) (PWY-5176) / coumarinate (cpd/CPD-7418) in coumarin biosynthesis (via 2-coumarate) (PWY-5176) / 4-coumarate (cpd/COUMARATE) in phenylpropanoid biosynthesis (PWY-361) / 4-coumarate (cpd/COUMARATE) in vanilla biosynthesis…	3-Phenyl-2-oxopropanoate; Phenylpyruvate; Phenylpyruvic acid; alpha-Ketohydrocinnamic acid; keto-Phe (cpd/cpd:C00166) in Metabolic pathways - Reference pathway (path:map01100) / 4-Coumarate; 4-Hydroxycinnamate; 4-Hydroxycinnamic acid; p-Coumaric acid; trans-4-Hydroxycinnamate; (cpd/cpd:C00811) in Metabolic pathways - Reference pathway (path:map01100) / 3-Phenyl-2-oxopropanoate; Phenylpyruvate; Ph…
112	1.36	187.049	3563.64	3684.41	4297.21	27368.1	34882.9	22522.7	2299.97	2302.96	1847.66	16690.6	19803	20177.7	neg. ESI	0.00021424	2		(4<i>S</i>)-4-hydroxy-2;3;4;5-tetrahydro-(2<i>S</i>)-dipicolinate (cpd/CPD-14443) in lysine biosynthesis I (DAPLYSINESYN-PWY) / (4<i>S</i>)-4-hydroxy-2;3;4;5-tetrahydro-(2<i>S</i>)-dipicolinate (cpd/CPD-14443) in lysine biosynthesis III (PWY-2942) / (4<i>S</i>)-4-hydroxy-2;3;4;5-tetrahydro-(2<i>S</i>)-dipicolinate (cpd/CPD-14443) in lysine biosynthesis II (PWY-2941) / (4<i>S</i>)-4-hydroxy-2;3;4;…	(2S;4S)-4-Hydroxy-2;3;4;5-tetrahydrodipicolinate; (2S;4S)-4-Hydroxy-2;3;4;5-tetrahydropyridine-2;6-d (cpd/cpd:C20258) in Metabolic pathways - Reference pathway (path:map01100) / (2S;4S)-4-Hydroxy-2;3;4;5-tetrahydrodipicolinate; (2S;4S)-4-Hydroxy-2;3;4;5-tetrahydropyridine-2;6-d (cpd/cpd:C20258) in Biosynthesis of secondary metabolites - Reference pathway (path:map01110) / (2S;4S)-4-Hydroxy-2;3;4;…
21	2.57	187.063	83869	76324.6	66164.2	759641	642648	580734	67587.1	50629.5	64479.7	633335	514688	455192	pos. ESI	6.1893e-05	2		deethylatrazine (cpd/CPD-801) in atrazine degradation II (PWY-5727) /	Deethylatrazine (cpd/cpd:C06559) in Microbial metabolism in diverse environments - Reference pathway (path:map01120) / Deethylatrazine (cpd/cpd:C06559) in Atrazine degradation - Reference pathway (path:map00791) /
410	3.11	192.042	0	0	0	12177.4	20059.1	13362.5	0	0	0	19382.6	20676.6	16069.5	pos. ESI	0.00014693	2		2-hydroxychromene-2-carboxylate (cpd/CPDN-384) in naphthalene degradation (PWY-5427) / trans-O-hydroxybenzylidenepyruvate (cpd/CPDN-385) in naphthalene degradation (PWY-5427) / scopoletin (cpd/SCOPOLETIN) in superpathway of scopolin and esculin biosynthesis (PWY-7186) / isoscopoletin (cpd/CPD-14453) in esculetin modification (PWY-7058) / scopoletin (cpd/SCOPOLETIN) in esculetin modification (PWY-…	(3E)-4-(2-Hydroxyphenyl)-2-oxobut-3-enoate; trans-o-Hydroxybenzylidenepyruvate (cpd/cpd:C06203) in Metabolic pathways - Reference pathway (path:map01100) / 2-Hydroxy-2H-chromene-2-carboxylate; 2-Hydroxychromene-2-carboxylate (cpd/cpd:C06204) in Metabolic pathways - Reference pathway (path:map01100) / (3E)-4-(2-Hydroxyphenyl)-2-oxobut-3-enoate; trans-o-Hydroxybenzylidenepyruvate (cpd/cpd:C06203) i…
407	3.11	192.043	0	0	0	5397.31	8508.27	5573.24	0	0	0	8182.94	8501.78	5763.99	neg. ESI	0.00035186	2		2-hydroxychromene-2-carboxylate (cpd/CPDN-384) in naphthalene degradation (PWY-5427) / trans-O-hydroxybenzylidenepyruvate (cpd/CPDN-385) in naphthalene degradation (PWY-5427) / scopoletin (cpd/SCOPOLETIN) in superpathway of scopolin and esculin biosynthesis (PWY-7186) / isoscopoletin (cpd/CPD-14453) in esculetin modification (PWY-7058) / scopoletin (cpd/SCOPOLETIN) in esculetin modification (PWY-…	(3E)-4-(2-Hydroxyphenyl)-2-oxobut-3-enoate; trans-o-Hydroxybenzylidenepyruvate (cpd/cpd:C06203) in Metabolic pathways - Reference pathway (path:map01100) / 2-Hydroxy-2H-chromene-2-carboxylate; 2-Hydroxychromene-2-carboxylate (cpd/cpd:C06204) in Metabolic pathways - Reference pathway (path:map01100) / (3E)-4-(2-Hydroxyphenyl)-2-oxobut-3-enoate; trans-o-Hydroxybenzylidenepyruvate (cpd/cpd:C06203) i…
606	3.04	192.078	1170.45	1959.03	1033.79	8874.66	10992.6	8815.06	1420.79	0	0	13465	12991.6	9784.3	pos. ESI	7.9181e-05	2		coumaryl acetate (cpd/CPD-12215) in epoxypseudoisoeugenol-2-methylbutyrate biosynthesis (PWY-5882) / coumaryl acetate (cpd/CPD-12215) in <i>t</i>-anethole biosynthesis (PWY-5867) /	cis-1;2-Dihydroxy-1;2-dihydro-7-hydroxymethylnaphthalene (cpd/cpd:C14104) in Microbial metabolism in diverse environments - Reference pathway (path:map01120) / cis-1;2-Dihydroxy-1;2-dihydro-7-hydroxymethylnaphthalene (cpd/cpd:C14104) in Naphthalene degradation - Reference pathway (path:map00626) /
230	5.55	200.041	0	0	0	31525.7	36377.9	34500	0	0	0	37057.6	40404.4	30537.2	pos. ESI	7.4666e-06	2		camalexin (cpd/THIAZOL-YL-INDOLE) in camalexin biosynthesis (CAMALEXIN-SYN) /
150	2.57	204.091	3725.05	3238.15	3009.01	33189.3	35938.3	24585.8	3069.83	2061.02	3140.33	33724.9	27119.8	18701.6	neg. ESI	0.00067809	2		L-tryptophan (cpd/TRP) in tRNA charging (TRNA-CHARGING-PWY) / L-tryptophan (cpd/TRP) in tryptophan degradation VIII (to tryptophol) (PWY-5081) / L-tryptophan (cpd/TRP) in tryptophan degradation VII (via indole-3-pyruvate) (TRPIAACAT-PWY) / L-tryptophan (cpd/TRP) in tryptophan degradation VI (via tryptamine) (PWY-3181) / L-tryptophan (cpd/TRP) in camalexin biosynthesis (CAMALEXIN-SYN) / L-tryptoph…	(S)-alpha-Amino-beta-(3-indolyl)-propionic acid; L-Tryptophan; Tryptophan (cpd/cpd:C00078) in Metabolic pathways - Reference pathway (path:map01100) / (S)-alpha-Amino-beta-(3-indolyl)-propionic acid; L-Tryptophan; Tryptophan (cpd/cpd:C00078) in Biosynthesis of secondary metabolites - Reference pathway (path:map01110) / (S)-alpha-Amino-beta-(3-indolyl)-propionic acid; L-Tryptophan; Tryptophan (cpd…
329	4.77	207.022	0	0	0	7776.5	11634.9	7619.8	0	0	0	7474.72	7986.86	6396.88	neg. ESI	0.00019357	2
101	1.89	217.06	2337.02	2650.82	2420.15	41895.1	58862.2	33989.6	3078.21	3545.48	2973.25	44971.6	47663.4	35361.8	neg. ESI	0.00048805	2	2HNG (enolpyruvyl-N-glutamic acid)		2-(Acetamidomethylene)-3-(hydroxymethyl)succinate; 2-(Hydroxymethyl)-3-(acetamidomethylene)succinate (cpd/cpd:C04690) in Vitamin B6 metabolism - Reference pathway (path:map00750) /
60	1.89	217.06	2337.02	2650.82	2420.15	41895.1	66047.6	33989.6	3078.21	3546.24	2973.25	44971.6	47663.4	35361.8	neg. ESI	0.0016235	2	2HNG (enolpyruvyl-N-glutamic acid)		2-(Acetamidomethylene)-3-(hydroxymethyl)succinate; 2-(Hydroxymethyl)-3-(acetamidomethylene)succinate (cpd/cpd:C04690) in Vitamin B6 metabolism - Reference pathway (path:map00750) /
371	1.45	219.076	0	0	0	7874.41	10324.5	7215.85	0	0	0	5370.8	5616.61	5118.5	neg. ESI	5.582e-05	2		O-succinyl-L-homoserine (cpd/O-SUCCINYL-L-HOMOSERINE) in methionine biosynthesis I (HOMOSER-METSYN-PWY) /	O-Succinyl-L-homoserine; O-Succinylhomoserine; O4-Succinyl-L-homoserine (cpd/cpd:C01118) in Metabolic pathways - Reference pathway (path:map01100) / O-Succinyl-L-homoserine; O-Succinylhomoserine; O4-Succinyl-L-homoserine (cpd/cpd:C01118) in Biosynthesis of secondary metabolites - Reference pathway (path:map01110) / O-Succinyl-L-homoserine; O-Succinylhomoserine; O4-Succinyl-L-homoserine (cpd/cpd:C…
122	0.66	243.084	3122.84	4333.69	5071.36	61982	70786.2	47743	4747.5	5656.25	3445.96	41086.9	51960.1	38799.4	pos. ESI	0.00013431	2		cytidine (cpd/CYTIDINE) in pyrimidine ribonucleosides salvage II (PWY-6556) / cytidine (cpd/CYTIDINE) in pyrimidine ribonucleosides salvage III (PWY-7195) / cytidine (cpd/CYTIDINE) in pyrimidine ribonucleosides salvage I (PWY-7193) / cytidine (cpd/CYTIDINE) in UTP and CTP dephosphorylation I (PWY-7185) / cytidine (cpd/CYTIDINE) in pyrimidine ribonucleosides degradation (PWY0-1295) /	Cytidine (cpd/cpd:C00475) in Metabolic pathways - Reference pathway (path:map01100) / gamma-Glutamyl-beta-cyanoalanine (cpd/cpd:C05711) in Cyanoamino acid metabolism - Reference pathway (path:map00460) / Cytidine (cpd/cpd:C00475) in Pyrimidine metabolism - Reference pathway (path:map00240) /
156	0.66	243.086	0	0	1878.66	27396	28734.4	21758.9	2098.07	3170.19	1330.82	19822	21450.1	21486.7	neg. ESI	1.4803e-05	2		cytidine (cpd/CYTIDINE) in pyrimidine ribonucleosides salvage II (PWY-6556) / cytidine (cpd/CYTIDINE) in pyrimidine ribonucleosides salvage III (PWY-7195) / cytidine (cpd/CYTIDINE) in pyrimidine ribonucleosides salvage I (PWY-7193) / cytidine (cpd/CYTIDINE) in UTP and CTP dephosphorylation I (PWY-7185) / cytidine (cpd/CYTIDINE) in pyrimidine ribonucleosides degradation (PWY0-1295) /	Cytidine (cpd/cpd:C00475) in Metabolic pathways - Reference pathway (path:map01100) / gamma-Glutamyl-beta-cyanoalanine (cpd/cpd:C05711) in Cyanoamino acid metabolism - Reference pathway (path:map00460) / Cytidine (cpd/cpd:C00475) in Pyrimidine metabolism - Reference pathway (path:map00240) /
317	3.67	246.045	0	0	0	23640.9	27758.5	20167.9	0	0	0	22647.1	19997.7	18029	pos. ESI	2.3232e-05	2		dihydrocamalexate (cpd/INDOLE-CARBOXY-HYDRO-THIAZOLE) in camalexin biosynthesis (CAMALEXIN-SYN) /
841	3.64	264.056	0	0	0	5628.63	7480.08	6387.78	0	0	0	4655.79	3983.95	3575.9	pos. ESI	1.967e-05	2
820	3.55	265.116	0	0	0	4500.49	5473.7	4462.55	0	0	0	7419.1	6141.86	5884.45	pos. ESI	1.1133e-05	2		thiamin (cpd/THIAMINE) in thiamin diphosphate biosynthesis III (Staphylococcus) (PWY-6907) / thiamin (cpd/THIAMINE) in thiamin diphosphate biosynthesis IV (eukaryotes) (PWY-6908) / thiamin (cpd/THIAMINE) in thiamin salvage I (PWY-6896) / thiamin (cpd/THIAMINE) in thiamin salvage III (PWY-6898) /	Aneurin; Antiberiberi factor; Thiamin; Thiamine; Vitamin B1 (cpd/cpd:C00378) in Metabolic pathways - Reference pathway (path:map01100) / Aneurin; Antiberiberi factor; Thiamin; Thiamine; Vitamin B1 (cpd/cpd:C00378) in ABC transporters - Reference pathway (path:map02010) / Aneurin; Antiberiberi factor; Thiamin; Thiamine; Vitamin B1 (cpd/cpd:C00378) in Vitamin digestion and absorption - Reference pa…
1114	5.07	265.116	0	0	0	3105.67	2958.99	2197.77	0	0	0	3040.95	3444.24	2461.73	pos. ESI	6.3715e-05	2		thiamin (cpd/THIAMINE) in thiamin diphosphate biosynthesis III (Staphylococcus) (PWY-6907) / thiamin (cpd/THIAMINE) in thiamin diphosphate biosynthesis IV (eukaryotes) (PWY-6908) / thiamin (cpd/THIAMINE) in thiamin salvage I (PWY-6896) / thiamin (cpd/THIAMINE) in thiamin salvage III (PWY-6898) /	Aneurin; Antiberiberi factor; Thiamin; Thiamine; Vitamin B1 (cpd/cpd:C00378) in Metabolic pathways - Reference pathway (path:map01100) / Aneurin; Antiberiberi factor; Thiamin; Thiamine; Vitamin B1 (cpd/cpd:C00378) in ABC transporters - Reference pathway (path:map02010) / Aneurin; Antiberiberi factor; Thiamin; Thiamine; Vitamin B1 (cpd/cpd:C00378) in Vitamin digestion and absorption - Reference pa…
914	1.56	268.081	1697.62	0	0	6909.94	5116.05	6500.42	0	0	0	8061.21	4395.25	5751.58	pos. ESI	0.0010566	2		2-keto-3-deoxy-D-<i>glycero</i>-D-<i>galacto</i>-nononate (cpd/CPD-10734) in CMP-2-keto-3-deoxy-D-<i>glycero</i>-D-<i>galacto</i>-nononate biosynthesis (PWY-6140) / inosine (cpd/INOSINE) in adenine and adenosine salvage III (PWY-6609) / inosine (cpd/INOSINE) in adenine and adenosine salvage V (PWY-6611) / 2-<i>O</i>-&alpha;-mannosyl-D-glycerate (cpd/2-O-ALPHA-MANNOSYL-D-GLYCERATE) in mannosylglyc…	Inosine (cpd/cpd:C00294) in Metabolic pathways - Reference pathway (path:map01100) / 2(alpha-D-Mannosyl)-D-glycerate; 2-O-(alpha-Mannopyranosyl)-D-glycerate; alpha-Mannosylglycerate (cpd/cpd:C11544) in Fructose and mannose metabolism - Reference pathway (path:map00051) / 2;3-Dihydroxycarbamazepine (cpd/cpd:C16603) in Drug metabolism - cytochrome P450 - Reference pathway (path:map00982) / 2(alpha-…
708	3.85	275.072	0	0	0	6742.98	9617.8	6193.7	0	0	0	6494.49	6017.32	4749.78	pos. ESI	0.00021325	2		indole-3-acetonitrile-cysteine conjugate (cpd/CPD-12636) in camalexin biosynthesis (CAMALEXIN-SYN) /
579	3.77	275.072	0	0	0	6829.83	8264.25	5848.46	0	0	0	6154.52	5638.76	5160.09	pos. ESI	2.6771e-05	2		indole-3-acetonitrile-cysteine conjugate (cpd/CPD-12636) in camalexin biosynthesis (CAMALEXIN-SYN) /
1091	4.04	280.087	0	0	0	3191.2	3467.55	3959.38	0	0	0	3235.3	3132.97	2204.51	pos. ESI	3.2883e-05	2			1-(4-Hydroxyphenylazo)-naphthalene-2;6-diol; 4';6-diOH-Sudan I (cpd/cpd:C20282) in Chemical carcinogenesis - Reference pathway (path:map05204) / 1-(3;4-Dihydroxyphenylazo)-2-naphthol; 3';4'-diOH-Sudan I (cpd/cpd:C20283) in Chemical carcinogenesis - Reference pathway (path:map05204) /
852	0.66	281.04	0	0	0	6177.62	7630.24	3914.43	0	0	0	3849.53	5439.33	4397.19	pos. ESI	0.00091237	2
181	1.82	285.134	2229.39	2207.07	2418.47	14663.5	18027.9	13812.4	2025.68	2013.63	2056.54	14049.2	15223.8	15106.7	neg. ESI	1.4415e-05	2		morphine (cpd/MORPHINE) in morphine biosynthesis (PWY-5270) / piperine (cpd/N-EE-PIPEROYL-PIPERIDINE) in piperine biosynthesis (PWY-5752) / (S)-coclaurine (cpd/S-COCLAURINE) in (<i>S</i>)-reticuline biosynthesis I (PWY-3581) /	Morphine (cpd/cpd:C01516) in Metabolic pathways - Reference pathway (path:map01100) / (S)-1;2;3;4-Tetrahydro-1-[(4-hydroxyphenyl)methyl]-6-methoxy-7-isoquinolinol; (S)-Coclaurine; 1-(p-H (cpd/cpd:C06161) in Metabolic pathways - Reference pathway (path:map01100) / Morphine (cpd/cpd:C01516) in Biosynthesis of secondary metabolites - Reference pathway (path:map01110) / (S)-1;2;3;4-Tetrahydro-1-[(4-h…
138	1.01	291.124	3439.23	3031.26	2076.8	62461.8	70692.7	61018.7	2011.36	1690.08	2647.61	79114.2	74655.4	62236.1	pos. ESI	6.41e-06	2
136	0.75	300.106	1609.01	1411.37	1960.6	37552.4	47952.6	22772.8	1278.73	1895.66	1251.58	33406.5	49274.2	30375.4	pos. ESI	0.0025966	2
336	0.73	300.108	0	0	0	6077.13	8424.48	4657.91	0	0	0	6819.41	8437.62	6438.71	neg. ESI	0.00030109	2
400	1.35	318.142	1572.16	1116.44	1019.25	20416.5	21969.8	14064.2	0	0	0	11324	12146.2	12494.5	pos. ESI	0.00012103	2
209	3.65	323.101	4006.33	3214.77	2773.51	28006.9	26163.1	31693.3	3709.34	2332.52	2975.96	27035.3	23118.8	24479.8	pos. ESI	5.5177e-06	2		5-methylthiopentylhydroximoyl-cysteinylglycine (cpd/CPD-12394) in glucosinolate biosynthesis from dihomomethionine (PWYQT-4471) /
57	3.64	323.102	5104.58	3674.08	4177.4	78324.7	85750.8	69295.1	4581.24	3080.74	3551.01	85913.7	71880.7	65323.3	neg. ESI	1.6326e-05	2		5-methylthiopentylhydroximoyl-cysteinylglycine (cpd/CPD-12394) in glucosinolate biosynthesis from dihomomethionine (PWYQT-4471) /
902	4.21	324.135	0	0	0	3221.07	4847.81	5539.05	0	0	0	3804.33	3298.29	2822.01	pos. ESI	0.00031285	2		(-)-phaseollidin (cpd/CPD-4885) in phaseollin biosynthesis (PWY-3042) /
1060	4.67	334.152	0	0	0	3769.44	2711.41	4414.44	0	0	0	2228.9	2727.76	2448.87	pos. ESI	0.00014635	2		4-hydroxy-2-nonenal-[Cys-Gly] conjugate (cpd/CPD-14705) in 4-hydroxy-2-nonenal detoxification (PWY-7112) /
672	4.46	334.153	1092.56	1615.17	1040.29	8490.52	5272.14	11093.4	0	1288	1137.47	5258.83	5506.87	4546.66	pos. ESI	0.004085	2		4-hydroxy-2-nonenal-[Cys-Gly] conjugate (cpd/CPD-14705) in 4-hydroxy-2-nonenal detoxification (PWY-7112) /
490	4.79	336.079	0	0	0	3157.18	6024.91	3466.78	0	0	0	4158.22	4083.47	3355.42	neg. ESI	0.0011998	2		caffeoylshikimate (cpd/CAFFEOYLSHIKIMATE) in phenylpropanoid biosynthesis (PWY-361) / caffeoylshikimate (cpd/CAFFEOYLSHIKIMATE) in phaselate biosynthesis (PWY-6320) / caffeoylshikimate (cpd/CAFFEOYLSHIKIMATE) in chlorogenic acid biosynthesis II (PWY-6040) / caffeoylshikimate (cpd/CAFFEOYLSHIKIMATE) in chlorogenic acid biosynthesis I (PWY-6039) /	5-O-Caffeoylshikimic acid (cpd/cpd:C10434) in Biosynthesis of secondary metabolites - Reference pathway (path:map01110) / 5-O-Caffeoylshikimic acid (cpd/cpd:C10434) in Phenylpropanoid biosynthesis - Reference pathway (path:map00940) / 5-O-Caffeoylshikimic acid (cpd/cpd:C10434) in Flavonoid biosynthesis - Reference pathway (path:map00941) / 5-O-Caffeoylshikimic acid (cpd/cpd:C10434) in Stilbenoid;…
494	4.1	337.08	0	0	0	2519.8	4420.43	2129.37	0	0	0	3167.54	3287.09	2472.24	neg. ESI	0.0018799	2
1024	4.05	337.112	0	0	0	4050.96	4894.56	4263.58	0	0	0	2993.86	2977.9	2706.13	pos. ESI	2.2104e-06	2		indole-3-acetyl-&beta;-1-D-glucose (cpd/CPD-1102) in indole-3-acetate activation II (PWY-1921) / indol-3-yl-acetyl-<i>myo</i>-inositol (cpd/CPD-165) in indole-3-acetate activation II (PWY-1921) / indole-3-acetyl-&beta;-4-D-glucose (cpd/INDOLE-3-ACETYL-BETA-4-D-GLUCOSE) in indole-3-acetate activation II (PWY-1921) / indole-3-acetyl-&beta;-6-D-glucose (cpd/INDOLE-3-ACETYL-BETA-6-D-GLUCOSE) in indol…
881	3.57	337.116	1045.08	1110.67	1005.08	5260.33	5779.92	5623.93	0	1503.5	0	5420.78	5376.74	4141.15	pos. ESI	8.7144e-05	2		indole-3-acetyl-&beta;-1-D-glucose (cpd/CPD-1102) in indole-3-acetate activation II (PWY-1921) / indol-3-yl-acetyl-<i>myo</i>-inositol (cpd/CPD-165) in indole-3-acetate activation II (PWY-1921) / indole-3-acetyl-&beta;-4-D-glucose (cpd/INDOLE-3-ACETYL-BETA-4-D-GLUCOSE) in indole-3-acetate activation II (PWY-1921) / indole-3-acetyl-&beta;-6-D-glucose (cpd/INDOLE-3-ACETYL-BETA-6-D-GLUCOSE) in indol…
383	2.26	339.097	1445.07	1101.07	1417.23	9185.87	10567.1	9898.59	1088.18	1184.8	1112.97	7322.46	8209.04	7806.86	neg. ESI	1.5156e-06	2
525	2.5	339.097	0	0	0	4704.88	4957.82	3217.24	0	0	0	4968.79	5328.15	3710.28	neg. ESI	0.00015836	2
269	3.11	354.094	0	0	0	22024.8	35718.8	23956.5	0	0	0	32364.3	36615.1	24173.8	pos. ESI	0.00038114	2		<i>trans</i>-5-O-caffeoyl-D-quinate (cpd/CAFFEOYLQUINATE) in phenylpropanoid biosynthesis (PWY-361) / scopolin (cpd/SCOPOLIN) in superpathway of scopolin and esculin biosynthesis (PWY-7186) / <i>trans</i>-5-O-caffeoyl-D-quinate (cpd/CAFFEOYLQUINATE) in chlorogenic acid biosynthesis II (PWY-6040) / <i>trans</i>-5-O-caffeoyl-D-quinate (cpd/CAFFEOYLQUINATE) in chlorogenic acid biosynthesis I (PWY-60…	Caffeoyl quinic acid; Chlorogenate; Chlorogenic acid; trans-5-O-Caffeoyl-D-quinate (cpd/cpd:C00852) in Biosynthesis of secondary metabolites - Reference pathway (path:map01110) / Scopolin (cpd/cpd:C01527) in Biosynthesis of secondary metabolites - Reference pathway (path:map01110) / Caffeoyl quinic acid; Chlorogenate; Chlorogenic acid; trans-5-O-Caffeoyl-D-quinate (cpd/cpd:C00852) in Phenylpropan…
253	4.32	356.104	2438.9	1679.24	1213.57	31852.4	22780.4	27130.3	1469.52	1084.25	1476.09	20927.3	16360.5	17620.1	pos. ESI	5.3601e-05	2
724	4.79	361.072	0	0	0	6160.74	8931.89	6476.82	0	0	0	6211.68	6878.09	5412.49	pos. ESI	7.6902e-05	2
206	4.77	361.074	0	0	0	11263.1	19086	11574.6	0	0	0	10896	12514.8	10536.3	neg. ESI	0.0005662	2
815	1.32	362.146	0	0	0	7910.16	6702.39	4832.89	0	0	0	4580.53	3497.68	2993.89	pos. ESI	0.00031285	2
1080	5.07	364.219	0	0	0	3639.56	3729.24	2482.98	0	0	0	3737.87	4322.55	2372.99	pos. ESI	0.00062633	2			Tetrahydrocortisone; Urocortisone (cpd/cpd:C05470) in Steroid hormone biosynthesis - Reference pathway (path:map00140) / 11beta;17alpha;21-Trihydroxy-5beta-pregnane-3;20-dione; 5beta-Pregnane-11beta;17alpha;21-triol-3;20- (cpd/cpd:C05471) in Steroid hormone biosynthesis - Reference pathway (path:map00140) / 3alpha;11beta;21-Trihydroxy-20-oxo-5beta-pregnan-18-al (cpd/cpd:C05474) in Steroid hormone…
484	4.89	366.089	0	0	0	4978.16	4269.33	6387.57	0	0	0	4435.52	6222.2	4236.76	neg. ESI	0.00021424	2
211	3.04	372.14	2656.26	4013.87	2570.69	27811.3	31820.7	28737.8	3921.31	1948.89	2166.99	33281	36976.9	26525.7	pos. ESI	2.884e-05	2		syringin (cpd/CPD-63) in monolignol glucosides biosynthesis (PWY-83) /	Eleutheroside B; Syringin (cpd/cpd:C01533) in Phenylpropanoid biosynthesis - Reference pathway (path:map00940) /
711	3.7	374.105	0	0	0	7854.09	9206.47	7675.71	0	0	0	7558.07	8373.76	8564.56	pos. ESI	2.1618e-06	2		3;6;7;3'-tetramethylquercetagetin (cpd/CPD-10529) in superpathway polymethylated quercetin/quercetagetin glucoside biosynthesis (Chrysosplenium) (PWY-7149) / 2'-hydroxy 3;7;3';4'-tetramethylquercetin (cpd/CPD-14854) in superpathway polymethylated quercetin/quercetagetin glucoside biosynthesis (Chrysosplenium) (PWY-7149) / 3;6;7;4'-tetramethylquercetagetin (cpd/CPD-14856) in superpathway polymethy…
270	3.59	378.088	0	1079.92	1153.22	31136.9	29371.5	30617.4	1127.32	1321.22	1173.7	28144.3	25160.1	25830.2	pos. ESI	2.5677e-07	2
912	2.93	380.103	0	0	0	5407.05	6152.97	4520.32	0	0	0	4486.61	4627.81	3592.76	pos. ESI	2.5922e-05	2
299	3.11	390.073	0	0	0	7554.44	9785.6	7604.56	0	0	0	10751	11115.7	8633.67	neg. ESI	2.3687e-05	2
114	3.11	400.102	0	0	0	24739.2	40055	24954.3	0	0	0	37964.3	41320.4	27689.1	neg. ESI	0.00044806	2		S-acetyl phosphopantetheine (cpd/S-ACETYLPHOSPHOPANTETHEINE) in citrate degradation (PWY-6038) /
851	2.56	408.179	0	0	0	10295.5	7411.68	5465.78	0	0	0	7812.23	5059.88	3385.15	pos. ESI	0.0035533	2
377	3.11	417.092	0	0	0	6020.71	7693.21	5848.09	0	0	0	7303.69	7805.52	7418.84	neg. ESI	7.295e-06	2
342	3.04	418.148	1025.79	1155.03	1218.53	7529.25	9651.52	8142.75	0	0	0	10023.3	11402.2	7507.72	neg. ESI	0.00011106	2
391	4.56	420.101	0	0	0	8400.07	8622.51	9297.84	0	0	0	7303.48	7604.05	6857.59	neg. ESI	1.3096e-07	2
1154	2.88	424.108	0	0	0	3066.87	3588.8	1933.7	0	0	0	3426.47	3226.34	2833.78	pos. ESI	0.00019033	2
1100	1.71	425.207	0	0	0	2888.43	3859.82	2955.13	0	0	0	1684.01	1688.8	2087.67	pos. ESI	3.5615e-05	2
876	0.88	427.204	0	0	0	2707.46	4013.16	5960.39	0	0	0	3169.76	3861.43	4241.32	pos. ESI	0.0017769	2
423	4.13	461.135	0	0	0	13186.9	18519.2	18343.5	0	0	0	18089.9	18951.6	17621.6	pos. ESI	1.2279e-05	2		indole-3-acetonitrile-glutatione conjugate (cpd/CPD-12634) in camalexin biosynthesis (CAMALEXIN-SYN) /
91	4.58	464.087	1705.18	3077.96	1105.13	89998.8	106584	98167.6	2655.02	2415	1770.04	71893.6	90344.8	84385.4	pos. ESI	3.8664e-06	2
1206	3.31	468.15	1313.93	0	0	2510.46	2509.67	2416.49	0	0	0	2060.82	2078.36	1838.07	pos. ESI	0.00077988	2
1200	5.07	472.259	0	0	0	2365.46	2834.73	1374.4	0	0	0	1669.96	1448.58	2223.42	pos. ESI	0.0015786	2
506	2.32	515.221	0	1136.44	0	6902.12	8149.7	5850.09	0	0	0	5639.93	5669.75	5868.62	pos. ESI	3.3538e-05	2
433	2.31	515.224	0	0	0	4183.43	4723.31	3617.8	0	0	0	3399.57	3817.52	3947.22	neg. ESI	7.7415e-06	2
567	3.47	522.185	0	0	0	3350.43	2864.82	3086.3	0	1116.01	1178.28	3225.65	3555.16	3136.62	neg. ESI	9.4123e-05	2
935	2.57	527.188	1974.86	1265.53	0	6480.27	5640.26	6493.23	0	0	0	3939.99	4980.53	3161.76	pos. ESI	0.00018168	2
560	2.84	534.159	0	0	0	3276.45	4533.64	2936.24	0	0	0	2554.03	3495.56	2305.29	neg. ESI	0.0003332	2
850	3.16	551.114	0	0	0	7456.53	8892.92	7954.25	0	0	0	7267.84	7610.27	7247.04	pos. ESI	7.1295e-07	2
547	4.83	564.091	0	0	0	2560.78	4545.4	2227.07	0	0	0	2394.92	3024.08	2084.86	neg. ESI	0.0030917	2
252	1.82	570.263	0	0	0	25531.5	35311.3	26446.5	0	0	0	25217.5	26651.4	27795	pos. ESI	2.2379e-05	2
349	1.8	609.262	3655.51	3046.15	2911.22	20889.8	30085.9	22766.5	2862.58	2549.01	1912.68	23476.5	24981.4	22156.6	pos. ESI	6.1893e-05	2
78	4.85	618.266	6298.7	10043.6	10040.2	158244	160235	76372.4	6933.94	7941.59	11507.9	89595	100066	79316.4	pos. ESI	0.0026795	2			APC (cpd/cpd:C16542) in Drug metabolism - other enzymes - Reference pathway (path:map00983) /
66	4.82	618.269	3173.71	5021.07	6014.47	80164.3	84910.8	43075.2	4592.97	4771.61	7369.09	52213	59532.5	43941.3	neg. ESI	0.0016959	2			APC (cpd/cpd:C16542) in Drug metabolism - other enzymes - Reference pathway (path:map00983) /
662	5.18	632.28	0	0	0	9869.83	9071.96	5563.92	0	0	0	4153.03	4872.58	4521.09	pos. ESI	0.00042965	2
499	5.14	632.282	0	0	0	5705.77	4975.79	2640.88	0	0	0	2596.93	2643.62	2520.08	neg. ESI	0.0016959	2
1040	4.93	646.261	0	0	0	12515.3	11925.2	7381.47	0	0	0	7100.53	7403.46	5632.43	pos. ESI	0.00034437	2
130	5.19	646.262	1084.06	1584.96	1311.13	86011.1	86306	55860.2	1804.11	1969.69	1572.99	53560.9	46647.8	44361.1	pos. ESI	0.00014726	2
525	4.93	646.262	0	0	0	12517.9	11921.4	7428.42	0	0	0	7100.53	7383.06	5627.61	pos. ESI	0.00032355	2
453	4.9	646.264	0	0	0	7090.7	6316.2	4527.63	0	0	0	4058.82	4989.85	3862.84	neg. ESI	0.00013572	2
596	4.9	646.265	0	0	0	7090.46	6316.2	4527.63	0	0	0	4058.82	4989.85	3862.56	neg. ESI	0.00013572	2
124	5.15	646.265	0	1058.83	0	46385.5	42788	30964.9	0	0	1024.53	29478.8	25606.7	23699.8	neg. ESI	9.194e-05	2
553	4.82	654.245	0	0	0	4007.52	4976.04	2259.62	0	0	0	3724.27	3535.53	2716.28	neg. ESI	0.0014597	2
1076	5.57	660.241	0	0	0	3586.85	3745.34	3713.77	0	0	0	3336.89	2689.41	3074.17	pos. ESI	7.1295e-07	2
299	2.29	661.305	0	0	1336.51	17390.3	24038.7	15592.6	1094.57	0	0	13651.3	14188.1	17393.2	pos. ESI	0.00018482	2
1126	5.19	662.256	0	0	1005.3	2864.61	3105.66	3066.76	0	0	1087.18	2610.21	2844.14	2362.17	pos. ESI	0.00065094	2
582	5.15	682.241	0	0	0	3621.09	3198.87	3021.47	0	0	0	2552.53	2173.76	2416.13	neg. ESI	2.7726e-06	2
1169	1.94	684.271	0	0	0	2832.29	2401.8	2641.31	0	0	0	3161.59	3255.93	2708.24	pos. ESI	2.3251e-06	2
1186	1.93	713.224	0	0	0	3286.82	2984.45	2631.36	0	0	0	3176.27	3026.4	2932.03	pos. ESI	1.7477e-06	2
566	3.56	716.263	0	0	0	3596.24	5668.19	4062.75	0	1084.73	0	3500.74	4216.25	3292.74	neg. ESI	0.00044912	2
1039	4.53	746.313	1257.7	0	0	4096.48	4958.01	6295.99	0	0	1123.79	2447.01	3939.04	2680.26	pos. ESI	0.0016328	2
1190	3.58	764.279	0	0	0	3520.93	3565.21	3069.12	0	0	0	3225.01	2586.47	2951.48	pos. ESI	2.8913e-06	2
544	4.56	770.376	0	0	0	6404.43	8446.83	6976.26	0	0	0	7685.52	6704.65	5966.8	pos. ESI	1.9482e-05	2
414	4.21	770.419	0	0	0	7116.92	7477.56	6893.74	0	0	0	8115.85	5867	7278.59	pos. ESI	8.9871e-06	2
991	4.94	806.334	2603.56	3635.69	3079.13	68258.7	54333.4	33478.7	2766.87	1812.21	1677.22	48516.5	45919.9	36196.3	pos. ESI	0.001341	2
172	4.94	806.335	2603.56	3757.28	3260.99	71393.9	57178.6	35570.6	2881.35	1950.49	1717.5	51320.9	48672.2	38433	pos. ESI	0.0011775	2
153	4.91	806.336	1736.94	2358.04	2268.09	36880.9	30187.3	20725.1	1800.75	1016.23	1292.77	26163.9	26205	21699.4	neg. ESI	0.00039954	2
584	4.91	806.337	1736.94	2358.04	2268.09	36880.9	30187.3	20725.2	1800.75	1016.23	1292.77	26181.9	26201	21699.4	neg. ESI	0.00039954	2
597	4.7	814.303	0	0	0	2677.33	2893.36	2260.1	0	0	0	2210.49	2755.72	2484.28	neg. ESI	1.0806e-05	2
592	4.76	817.273	0	0	0	2564	3530.63	2601.45	0	0	0	2441.06	2331.1	2875.69	neg. ESI	5.3724e-05	2
1127	4.55	822.328	0	0	0	2685.78	3616.82	2066.67	0	0	0	1524.48	1476.19	1955.4	pos. ESI	0.00051237	2
82	1.29	74.0374	2760.49	4295.35	3485.47	30361.1	33682.3	16523.4	4692.11	8802.4	6006.48	48680.1	47293.6	28393.6	neg. ESI	0.0031548	3		L-lactaldehyde (cpd/LACTALD) in L-rhamnose degradation II (PWY-6713) / propanoate (cpd/PROPIONATE) in nicotinate degradation III (PWY-5055) / propanoate (cpd/PROPIONATE) in isoleucine biosynthesis IV (PWY-5104) / propanoate (cpd/PROPIONATE) in 2-methylcitrate cycle I (PWY0-42) / propanoate (cpd/PROPIONATE) in 2-methylcitrate cycle II (PWY-5747) / acetol (cpd/ACETOL) in detoxification of reactive …	Propanoate; Propanoic acid; Propionate; Propionic acid (cpd/cpd:C00163) in Metabolic pathways - Reference pathway (path:map01100) / Propanoate; Propanoic acid; Propionate; Propionic acid (cpd/cpd:C00163) in Microbial metabolism in diverse environments - Reference pathway (path:map01120) / Propanoate; Propanoic acid; Propionate; Propionic acid (cpd/cpd:C00163) in Degradation of aromatic compounds …
178	1.18	99.0683	0	0	0	10556.1	14745.3	9907.87	0	0	0	29339.5	27594.2	16464	pos. ESI	0.0007244	3		(2R)-2-hydroxy-2-methylbutanenitrile (cpd/CPD-12699) in lotaustralin degradation (PWY-6002) / (2R)-2-hydroxy-2-methylbutanenitrile (cpd/CPD-12699) in neolinustatin bioactivation (PWY-7092) /	(2R)-2-Hydroxy-2-methylbutanenitrile; 2-Hydroxy-2-methylbutanenitrile (cpd/cpd:C18796) in Biosynthesis of secondary metabolites - Reference pathway (path:map01110) / (2R)-2-Hydroxy-2-methylbutanenitrile; 2-Hydroxy-2-methylbutanenitrile (cpd/cpd:C18796) in Cyanoamino acid metabolism - Reference pathway (path:map00460) /
13	1.29	118.027	25549.6	43153.3	29419.3	296775	348237	145184	38969	71927.4	50312.9	506058	497207	303386	neg. ESI	0.0031875	3		succinate (cpd/SUC) in superpathway of scopolin and esculin biosynthesis (PWY-7186) / succinate (cpd/SUC) in flavonoid biosynthesis (PWY1F-FLAVSYN) / succinate (cpd/SUC) in superpathway polymethylated quercetin/quercetagetin glucoside biosynthesis (Chrysosplenium) (PWY-7149) / succinate (cpd/SUC) in umbelliferone biosynthesis (PWY-6982) / succinate (cpd/SUC) in 2-methylcitrate cycle I (PWY0-42) /…	Butanedionic acid; Ethylenesuccinic acid; Succinate; Succinic acid (cpd/cpd:C00042) in Metabolic pathways - Reference pathway (path:map01100) / Butanedionic acid; Ethylenesuccinic acid; Succinate; Succinic acid (cpd/cpd:C00042) in Biosynthesis of secondary metabolites - Reference pathway (path:map01110) / Butanedionic acid; Ethylenesuccinic acid; Succinate; Succinic acid (cpd/cpd:C00042) in Micro…
83	1.13	127.063	0	0	0	36271.3	31524.6	31251.1	0	0	0	80490.9	73736.9	66419.1	pos. ESI	2.2104e-06	3		(<i>S</i>)-2;3;4;5-tetrahydropiperidine-2-carboxylate (cpd/CPD-7682) in lysine degradation V (PWY-5283) / &Delta;<SUP>1</SUP>-piperideine-2-carboxylate (cpd/DELTA1-PIPERIDEINE-2-CARBOXYLATE) in lysine degradation V (PWY-5283) / (<i>S</i>)-2;3;4;5-tetrahydropiperidine-2-carboxylate (cpd/CPD-7682) in lysine biosynthesis IV (LYSINE-AMINOAD-PWY) / &Delta;<SUP>1</SUP>-piperideine-2-carboxylate (cpd/DE…	(S)-2;3;4;5-Tetrahydropyridine-2-carboxylate; delta1-Piperideine-6-L-carboxylate (cpd/cpd:C00450) in Metabolic pathways - Reference pathway (path:map01100) / 1;2-Didehydropiperidine-2-carboxylate; delta1-Piperideine-2-carboxylate (cpd/cpd:C04092) in Metabolic pathways - Reference pathway (path:map01100) / (S)-2;3;4;5-Tetrahydropyridine-2-carboxylate; delta1-Piperideine-6-L-carboxylate (cpd/cpd:C0…
122	3.54	138.032	0	0	0	12694.6	9546.75	15206.6	0	0	0	37861.1	30200.5	25721.4	neg. ESI	0.00011106	3		salicylate (cpd/CPD-110) in naphthalene degradation (PWY-5427) / protocatechualdehyde (cpd/CPD-7616) in vanilla biosynthesis (PWY-5665) / salicylate (cpd/CPD-110) in salicylate glucosides biosynthesis III (PWY-6624) / salicylate (cpd/CPD-110) in salicylate glucosides biosynthesis IV (PWY-6762) / salicylate (cpd/CPD-110) in volatile benzenoid biosynthesis I (ester formation) (PWY-4203) / protocate…	4-Hydroxybenzoate; 4-Hydroxybenzoic acid; Hydroxybenzenecarboxylic acid; Hydroxybenzoic acid (cpd/cpd:C00156) in Metabolic pathways - Reference pathway (path:map01100) / Salicylate; Salicylic acid; o-Hydroxybenzoic acid (cpd/cpd:C00805) in Metabolic pathways - Reference pathway (path:map01100) / 2;5-Dihydroxybenzaldehyde; Gentisate aldehyde (cpd/cpd:C05585) in Metabolic pathways - Reference pathw…
36	4.74	138.032	3711.22	6776.01	6348.6	62278	75235.7	41832.7	9243.29	14481	8560.05	123841	144530	89078.4	neg. ESI	0.0005912	3	SA (salicylic acid)	salicylate (cpd/CPD-110) in naphthalene degradation (PWY-5427) / protocatechualdehyde (cpd/CPD-7616) in vanilla biosynthesis (PWY-5665) / salicylate (cpd/CPD-110) in salicylate glucosides biosynthesis III (PWY-6624) / salicylate (cpd/CPD-110) in salicylate glucosides biosynthesis IV (PWY-6762) / salicylate (cpd/CPD-110) in volatile benzenoid biosynthesis I (ester formation) (PWY-4203) / protocate…	4-Hydroxybenzoate; 4-Hydroxybenzoic acid; Hydroxybenzenecarboxylic acid; Hydroxybenzoic acid (cpd/cpd:C00156) in Metabolic pathways - Reference pathway (path:map01100) / Salicylate; Salicylic acid; o-Hydroxybenzoic acid (cpd/cpd:C00805) in Metabolic pathways - Reference pathway (path:map01100) / 2;5-Dihydroxybenzaldehyde; Gentisate aldehyde (cpd/cpd:C05585) in Metabolic pathways - Reference pathw…
282	2.63	141.079	0	0	0	10209	17588.7	12969.5	0	0	0	28361.2	35705	26701.4	pos. ESI	6.6759e-05	3		hypoglycin A (cpd/CPD-9699) in hypoglycin biosynthesis (PWY-5826) /
546	1.74	143.057	1646.79	1779.16	0	2105.97	2351.15	2096.82	2038.86	2609.2	1854.61	11947	11960.4	15323.9	pos. ESI	4.711e-05	3
275	0.99	143.058	2469.34	2422.09	4154.21	14210.7	15425	10783.1	2028.14	3775.58	2077.41	26302.6	33237.3	18346.6	pos. ESI	0.0014862	3
12	0.97	145.075	10758.3	8377.14	32256.7	277543	220626	247335	15540.4	31859.3	19459.2	637298	621837	532901	pos. ESI	3.5752e-06	3	NHP (N-hydroxy-pipecolic acid)	2-keto-6-aminocaproate (cpd/2-KETO-6-AMINO-CAPROATE) in lysine degradation V (PWY-5283) / (<i>S</i>)-2-amino-6-oxohexanoate (cpd/ALLYSINE) in lysine degradation V (PWY-5283) / (<i>S</i>)-2-amino-6-oxohexanoate (cpd/ALLYSINE) in lysine biosynthesis IV (LYSINE-AMINOAD-PWY) / 2-keto-6-aminocaproate (cpd/2-KETO-6-AMINO-CAPROATE) in lysine degradation VII (PWY-5311) / (<i>S</i>)-2-amino-6-oxohexanoate…	4-Acetamidobutanoate; N4-Acetylaminobutanoate (cpd/cpd:C02946) in Metabolic pathways - Reference pathway (path:map01100) / 2-Oxo-6-aminocaproate; 6-Amino-2-oxohexanoate (cpd/cpd:C03239) in Metabolic pathways - Reference pathway (path:map01100) / (S)-2-Amino-6-oxohexanoate; 2-Aminoadipate 6-semialdehyde; Allysine; L-2-Aminoadipate 6-semialdehyde (cpd/cpd:C04076) in Metabolic pathways - Reference p…
51	2.62	159.089	0	1290.13	0	53385.1	103247	67479.2	0	0	0	169146	231739	152510	pos. ESI	0.00033815	3		5-acetamidovalerate (cpd/5-ACETAMIDOVALERATE) in lysine degradation III (LYSDEGII-PWY) / 3-dehydrocarnitine (cpd/3-DE-H-CARNITINE) in carnitine degradation II (PWY-3602) / calystegine A3 (cpd/CPD-8001) in calystegine biosynthesis (PWY-5318) /	Calystegin A3; Calystegine A3 (cpd/cpd:C10850) in Tropane; piperidine and pyridine alkaloid biosynthesis - Reference pathway (path:map00960) / 5-Acetamidopentanoate (cpd/cpd:C03087) in Lysine degradation - Reference pathway (path:map00310) /
260	1.18	198.136	0	0	0	6276.7	8814.82	7352.36	0	0	0	26225.1	25925.3	12277.2	pos. ESI	0.0026093	3			(-)-Slaframine; Slaframine (cpd/cpd:C06185) in Biosynthesis of secondary metabolites - Reference pathway (path:map01110) / (-)-Slaframine; Slaframine (cpd/cpd:C06185) in Tropane; piperidine and pyridine alkaloid biosynthesis - Reference pathway (path:map00960) / (-)-Slaframine; Slaframine (cpd/cpd:C06185) in Biosynthesis of alkaloids derived from ornithine; lysine and nicotinic acid - Reference p…
685	1.35	202.095	0	0	0	0	0	0	0	0	1013.95	8804.32	7673.58	11479.4	pos. ESI	8.4881e-05	3		proclavaminate (cpd/PROCLAVAMINATE) in clavulanate biosynthesis (PWY-5679) /	Proclavaminate; Proclavaminic acid (cpd/cpd:C06658) in Biosynthesis of secondary metabolites - Reference pathway (path:map01110) / Proclavaminate; Proclavaminic acid (cpd/cpd:C06658) in Clavulanic acid biosynthesis - Reference pathway (path:map00331) /
97	1.74	203.081	2180	5005.27	0	0	0	0	5063.9	5900.99	3245.2	33805.2	38605	53827.1	neg. ESI	0.00027103	3		<i>N<sup>2</sup></i>-acetyl-&alpha;-aminoadipate (cpd/N2-ACETYL-ALPHA-AMIN) in lysine biosynthesis V (PWY-3081) /
465	1.61	216.11	0	1230.85	1152.79	1110.04	1094.2	1415.79	0	1016	0	12989.3	20893.1	12484.7	pos. ESI	0.00083189	3		4;9-dimethyldodeca-2;4;6;8;10-pentaene-1;12-dial (cpd/CPD-7202) in carotenoid cleavage dioxygenases (PWY-6806) / 4-(&gamma;-glutamylamino)butanal (cpd/GAMMA-GLUTAMYL-GAMMA-AMINOBUTYRALDEH) in putrescine degradation II (PWY0-1221) /	gamma-Glutamyl-gamma-aminobutyraldehyde (cpd/cpd:C15700) in Metabolic pathways - Reference pathway (path:map01100) / gamma-Glutamyl-gamma-aminobutyraldehyde (cpd/cpd:C15700) in Arginine and proline metabolism - Reference pathway (path:map00330) /
1001	1.29	258.024	0	0	0	2191.7	2193.92	1204.73	0	0	0	4269.32	3194.04	3196.91	pos. ESI	0.00014726	3
136	3.54	300.085	0	0	0	10180.6	8314.28	13119.4	0	0	0	33860.2	25098.2	21996	neg. ESI	0.00020864	3	SGE (SA glucose ester)	salicylate &beta;-D-glucose ester (cpd/CPD-12629) in salicylate glucosides biosynthesis III (PWY-6624) / salicylate 2-O-&beta;-D-glucoside (cpd/CPD-12628) in salicylate glucosides biosynthesis IV (PWY-6762) / <i>N</i><sup>1</sup>-amidinostreptamine 6-phosphate (cpd/CPD-12064) in streptomycin biosynthesis (PWY-5940) / salicylate 2-O-&beta;-D-glucoside (cpd/CPD-12628) in salicylate glucosides biosy…	1D-1-Guanidino-3-amino-1;3-dideoxy-scyllo-inositol 6-phosphate; N1-Amidinostreptamine 6-phosphate (cpd/cpd:C11351) in Biosynthesis of secondary metabolites - Reference pathway (path:map01110) / 4-(beta-D-Glucosyloxy)benzoate; 4-Hydroxybenzoate-O-glucoside (cpd/cpd:C03993) in Ubiquinone and other terpenoid-quinone biosynthesis - Reference pathway (path:map00130) / 1D-1-Guanidino-3-amino-1;3-dideox…
754	1.17	334.137	0	0	0	1987	3628.19	2138.92	0	0	0	4977.37	6608.71	5480.49	pos. ESI	9.9343e-05	3		pseudaminate (cpd/CPD-10754) in CMP-pseudaminate biosynthesis (PWY-6143) / <i>N;</i> <i>N</i>'-diacetyllegionaminate (cpd/CPD-13166) in CMP-legionaminate biosynthesis II (PWY-7131) / <i>N;</i> <i>N</i>'-diacetyllegionaminate (cpd/CPD-13166) in CMP-legionaminate biosynthesis I (PWY-6749) /	5;7-Bis(acetylamino)-3;5;7;9-tetradeoxy-L-glycero-alpha-L-manno-2-nonulopyranosonic acid; Pseudamini (cpd/cpd:C20082) in Amino sugar and nucleotide sugar metabolism - Reference pathway (path:map00520) /
416	3.53	336.063	0	0	0	2789.88	2472.11	3603.24	0	0	0	7800.06	6036.51	4970.87	neg. ESI	0.00020864	3		dicoumarol (cpd/DICOUMAROL) in 4-hydroxycoumarin and dicoumarol biosynthesis (PWY-6418) /	Tetracenomycin D1 (cpd/cpd:C12376) in Biosynthesis of type II polyketide products - Reference pathway (path:map01057) /
409	3.52	363.081	0	0	0	4463.56	3300.47	3907.11	0	0	0	9808.34	7381.77	7093.08	neg. ESI	6.7986e-05	3
478	2.85	388.137	1473.68	2137.95	1741	1616.41	2202	2363.66	1992.5	1631.96	1344.33	5879.32	6999.33	4077.9	neg. ESI	0.0033852	3		secologanin (cpd/SECOLOGANIN-CPD) in camptothecin biosynthesis (PWY-6326) / secologanin (cpd/SECOLOGANIN-CPD) in secologanin and strictosidine biosynthesis (PWY-5290) / secologanin (cpd/SECOLOGANIN-CPD) in emetine biosynthesis (PWY-7135) /	(-)-Secologanin; Secologanin (cpd/cpd:C01852) in Metabolic pathways - Reference pathway (path:map01100) / (-)-Secologanin; Secologanin (cpd/cpd:C01852) in Biosynthesis of secondary metabolites - Reference pathway (path:map01110) / (-)-Secologanin; Secologanin (cpd/cpd:C01852) in Biosynthesis of plant secondary metabolites - Reference pathway (path:map01060) / (-)-Secologanin; Secologanin (cpd/cpd…
632	1.28	392.025	0	0	0	4911.33	4833.39	2298.75	0	0	0	11284.5	8648.05	4942.44	pos. ESI	0.0045747	3
887	1.94	459.21	0	0	0	1995.84	1118.6	1685.03	1088.69	1280.05	1717.17	4727.42	4898.85	4260.65	pos. ESI	1.727e-05	3
240	1.97	473.103	3331.17	3297.76	4399.71	6732.59	12288.2	8267.56	7952.75	5284.23	5264.78	16699.9	16469.7	19409.6	neg. ESI	0.0005514	3
454	1.97	475.204	2600.44	1930.56	2426.21	8171.58	15097.8	9722.33	3602.34	3673.76	2933.05	22510.2	18699.9	20718.1	pos. ESI	0.00014512	3
183	3.55	517.179	0	0	0	8879.55	8435.68	9300.22	0	0	0	28523.5	22100.4	18332.8	neg. ESI	0.00013709	3
544	4.33	630.171	0	0	0	0	0	0	0	0	0	3449.07	5542.08	3051.56	neg. ESI	0.00089817	3
439	4.31	680.159	0	0	0	2738.23	3981.27	2765.88	0	0	0	4996.59	7113.17	4762.77	neg. ESI	0.00026698	3
30	0.81	54.0471	149464	173282	119661	331788	328220	326592	100419	86011	91788.7	268182	299176	267188	pos. ESI	1.1133e-05	4
34	1.34	68.0625	107596	104814	92417.4	320481	295455	299650	69689.4	67831.6	57345.1	219774	216045	223959	pos. ESI	6.5724e-07	4		isoprene (cpd/CPD-9436) in isoprene biosynthesis (PWY-6270) /	2-Methyl-1;3-butadiene; Isoprene (cpd/cpd:C16521) in Biosynthesis of secondary metabolites - Reference pathway (path:map01110) / 2-Methyl-1;3-butadiene; Isoprene (cpd/cpd:C16521) in Biosynthesis of terpenoids and steroids - Reference pathway (path:map01062) / 2-Methyl-1;3-butadiene; Isoprene (cpd/cpd:C16521) in Terpenoid backbone biosynthesis - Reference pathway (path:map00900) /
29	1.41	85.089	107856	103821	75160.8	390224	363868	359759	63127.1	57764.8	56252.9	307169	308412	315899	pos. ESI	6.5724e-07	4		piperidine (cpd/PIPERIDINE) in piperine biosynthesis (PWY-5752) /	Azacyclohexane; Hexahydropyridine; Piperidine (cpd/cpd:C01746) in Tropane; piperidine and pyridine alkaloid biosynthesis - Reference pathway (path:map00960) / Azacyclohexane; Hexahydropyridine; Piperidine (cpd/cpd:C01746) in Protein digestion and absorption - Reference pathway (path:map04974) /
123	0.61	90.0327	3865.98	4925.11	5497.93	32793.4	35268.2	33861.6	9638.34	9584.62	6070.9	20103.7	24570.3	21841.5	neg. ESI	7.0884e-06	4		(<i>S</i>)-lactate (cpd/L-LACTATE) in L-rhamnose degradation II (PWY-6713) / (<i>S</i>)-lactate (cpd/L-LACTATE) in L-rhamnose degradation III (PWY-6714) / 3-hydroxypropionate (cpd/3-HYDROXY-PROPIONATE) in &beta;-alanine biosynthesis II (PWY-3941) / (<i>S</i>)-lactate (cpd/L-LACTATE) in lactate biosynthesis (archaea) (PWY-5197) / (<i>R</i>)-lactate (cpd/D-LACTATE) in heterolactic fermentation (P12…	1;3-Dihydroxy-2-propanone; 1;3-Dihydroxyacetone; 1;3-Dihydroxypropan-2-one; Dihydroxyacetone; Glycer (cpd/cpd:C00184) in Metabolic pathways - Reference pathway (path:map01100) / (S)-Lactate; L-Lactate; L-Lactic acid (cpd/cpd:C00186) in Metabolic pathways - Reference pathway (path:map01100) / D-Glyceraldehyde (cpd/cpd:C00577) in Metabolic pathways - Reference pathway (path:map01100) / 3-Hydroxypro…
11	1.93	102.047	193433	185820	179370	840915	755178	732255	146673	144456	160441	805664	786535	677604	pos. ESI	5.5177e-06	4		<i>N</i>-formimino-glycine (cpd/N-FORMIMINO-GLYCINE) in purine nucleobases degradation I (anaerobic) (P164-PWY) / <i>N</i>-formimino-glycine (cpd/N-FORMIMINO-GLYCINE) in purine nucleobases degradation II (anaerobic) (PWY-5497) /	Formiminoglycine; N-Formimidoylglycine; N-Formiminoglycine (cpd/cpd:C02718) in Purine metabolism - Reference pathway (path:map00230) /
157	1.64	102.05	25903.6	30165.5	34478.7	42505.9	68403.5	50803.9	22348.4	15285.4	14547.7	53027	53779.3	55037.6	pos. ESI	0.0026982	4
126	0.54	113.095	45943.1	54455.5	55148.2	123937	141869	135687	43821.5	39092.7	48485.4	125958	112481	94261.5	pos. ESI	8.5454e-05	4
32	0.49	113.095	52313.4	59530.5	58816.3	174548	212635	217749	35495.4	31026.5	31719.3	141205	186826	111126	pos. ESI	0.00037207	4
6	0.81	117.079	558087	596039	456253	1.14051e+06	1.11611e+06	1.11136e+06	372049	347050	368650	943526	933280	918376	pos. ESI	2.2104e-06	4		L-valine (cpd/VAL) in tRNA charging (TRNA-CHARGING-PWY) / L-valine (cpd/VAL) in jasmonoyl-amino acid conjugates biosynthesis I (PWY-6220) / L-valine (cpd/VAL) in jasmonoyl-amino acid conjugates biosynthesis II (PWY-6233) / L-valine (cpd/VAL) in indole-3-acetyl-amide conjugate biosynthesis (PWY-6219) / L-valine (cpd/VAL) in gramicidin S biosynthesis (PWY-6003) / 5-aminopentanoate (cpd/5-AMINOPENTA…	2-Amino-3-methylbutyric acid; L-Valine (cpd/cpd:C00183) in Metabolic pathways - Reference pathway (path:map01100) / Betaine; Glycine betaine; N;N;N-Trimethylglycine; Trimethylaminoacetate; Trimethylammonioacetate (cpd/cpd:C00719) in Metabolic pathways - Reference pathway (path:map01100) / 2-Amino-3-methylbutyric acid; L-Valine (cpd/cpd:C00183) in Biosynthesis of secondary metabolites - Reference …
589	0.76	127.063	2453.76	2335.96	2227.44	6904.7	7325.26	9667.51	2884.66	3175.19	3118.71	5136.83	3663.55	4775.82	pos. ESI	0.0010153	4		(<i>S</i>)-2;3;4;5-tetrahydropiperidine-2-carboxylate (cpd/CPD-7682) in lysine degradation V (PWY-5283) / &Delta;<SUP>1</SUP>-piperideine-2-carboxylate (cpd/DELTA1-PIPERIDEINE-2-CARBOXYLATE) in lysine degradation V (PWY-5283) / (<i>S</i>)-2;3;4;5-tetrahydropiperidine-2-carboxylate (cpd/CPD-7682) in lysine biosynthesis IV (LYSINE-AMINOAD-PWY) / &Delta;<SUP>1</SUP>-piperideine-2-carboxylate (cpd/DE…	(S)-2;3;4;5-Tetrahydropyridine-2-carboxylate; delta1-Piperideine-6-L-carboxylate (cpd/cpd:C00450) in Metabolic pathways - Reference pathway (path:map01100) / 1;2-Didehydropiperidine-2-carboxylate; delta1-Piperideine-2-carboxylate (cpd/cpd:C04092) in Metabolic pathways - Reference pathway (path:map01100) / (S)-2;3;4;5-Tetrahydropyridine-2-carboxylate; delta1-Piperideine-6-L-carboxylate (cpd/cpd:C0…
27	2.29	129.058	83019.6	46438.1	90752.1	478340	512240	482325	99963.2	56827.5	84829.5	491642	447741	450278	pos. ESI	1.4881e-06	4
222	1.94	130.041	9929.91	9525.27	7777.46	34114.5	35468.7	30568.6	7142.7	6499.05	7597.88	36053.3	34323.6	28284.8	pos. ESI	2.1855e-05	4			4-Fluorocyclohexadiene-cis;cis-1;2-diol (cpd/cpd:C16483) in Microbial metabolism in diverse environments - Reference pathway (path:map01120) / 1-Fluorocyclohexadiene-cis;cis-1;2-diol (cpd/cpd:C16484) in Microbial metabolism in diverse environments - Reference pathway (path:map01120) / (Z)-3-Ureidoacrylate; Ureidoacrylate (cpd/cpd:C20254) in Pyrimidine metabolism - Reference pathway (path:map00240…
4	1.34	131.095	589830	539718	519319	1.60552e+06	1.50261e+06	1.47171e+06	373780	367893	321521	1.16121e+06	1192055	1.19125e+06	pos. ESI	6.5724e-07	4		L-isoleucine (cpd/ILE) in tRNA charging (TRNA-CHARGING-PWY) / L-leucine (cpd/LEU) in tRNA charging (TRNA-CHARGING-PWY) / L-isoleucine (cpd/ILE) in jasmonoyl-amino acid conjugates biosynthesis I (PWY-6220) / L-leucine (cpd/LEU) in jasmonoyl-amino acid conjugates biosynthesis I (PWY-6220) / L-isoleucine (cpd/ILE) in jasmonoyl-amino acid conjugates biosynthesis II (PWY-6233) / L-leucine (cpd/LEU) in…	(2S)-alpha-2-Amino-4-methylvaleric acid; (2S)-alpha-Leucine; 2-Amino-4-methylvaleric acid; L-Leucine (cpd/cpd:C00123) in Metabolic pathways - Reference pathway (path:map01100) / 2-Amino-3-methylvaleric acid; L-Isoleucine (cpd/cpd:C00407) in Metabolic pathways - Reference pathway (path:map01100) / 6-Aminocaproic acid; 6-Aminohexanoate; 6-Aminohexanoic acid; Epsilcapramine (cpd/cpd:C02378) in Metab…
2	1.41	131.095	629471	592734	429258	2.15111e+06	1.98967e+06	1.9853e+06	368168	355683	322947	1.68421e+06	1.69505e+06	1.70263e+06	pos. ESI	7.1295e-07	4		L-isoleucine (cpd/ILE) in tRNA charging (TRNA-CHARGING-PWY) / L-leucine (cpd/LEU) in tRNA charging (TRNA-CHARGING-PWY) / L-isoleucine (cpd/ILE) in jasmonoyl-amino acid conjugates biosynthesis I (PWY-6220) / L-leucine (cpd/LEU) in jasmonoyl-amino acid conjugates biosynthesis I (PWY-6220) / L-isoleucine (cpd/ILE) in jasmonoyl-amino acid conjugates biosynthesis II (PWY-6233) / L-leucine (cpd/LEU) in…	(2S)-alpha-2-Amino-4-methylvaleric acid; (2S)-alpha-Leucine; 2-Amino-4-methylvaleric acid; L-Leucine (cpd/cpd:C00123) in Metabolic pathways - Reference pathway (path:map01100) / 2-Amino-3-methylvaleric acid; L-Isoleucine (cpd/cpd:C00407) in Metabolic pathways - Reference pathway (path:map01100) / 6-Aminocaproic acid; 6-Aminohexanoate; 6-Aminohexanoic acid; Epsilcapramine (cpd/cpd:C02378) in Metab…
393	1.34	131.096	2244.06	2414.03	1712.75	9250.29	5781.47	8922.71	1750.36	1065.99	1067.58	3787.48	3690.01	5756.97	neg. ESI	0.002189	4		L-isoleucine (cpd/ILE) in tRNA charging (TRNA-CHARGING-PWY) / L-leucine (cpd/LEU) in tRNA charging (TRNA-CHARGING-PWY) / L-isoleucine (cpd/ILE) in jasmonoyl-amino acid conjugates biosynthesis I (PWY-6220) / L-leucine (cpd/LEU) in jasmonoyl-amino acid conjugates biosynthesis I (PWY-6220) / L-isoleucine (cpd/ILE) in jasmonoyl-amino acid conjugates biosynthesis II (PWY-6233) / L-leucine (cpd/LEU) in…	(2S)-alpha-2-Amino-4-methylvaleric acid; (2S)-alpha-Leucine; 2-Amino-4-methylvaleric acid; L-Leucine (cpd/cpd:C00123) in Metabolic pathways - Reference pathway (path:map01100) / 2-Amino-3-methylvaleric acid; L-Isoleucine (cpd/cpd:C00407) in Metabolic pathways - Reference pathway (path:map01100) / 6-Aminocaproic acid; 6-Aminohexanoate; 6-Aminohexanoic acid; Epsilcapramine (cpd/cpd:C02378) in Metab…
393	0.96	141.079	3229.93	2071.31	2932.87	11712.6	19543.5	11643.7	1729.89	4776.62	1557.73	15435.7	21404	13824.6	pos. ESI	0.0035533	4		hypoglycin A (cpd/CPD-9699) in hypoglycin biosynthesis (PWY-5826) /
76	1.36	143.059	11369.2	11488.4	13786.5	60635.6	73567.8	52818.5	9395.58	8250.74	7826.59	42194.6	47069.2	51342.4	neg. ESI	9.194e-05	4
1	1.93	148.052	629373	628073	554128	2481129	2253765	2178832	473705	480807	497238	2426507	2.36692e+06	2070065	pos. ESI	3.9453e-06	4		<i>trans</i>-cinnamate (cpd/CPD-674) in coumarin biosynthesis (via 2-coumarate) (PWY-5176) / coumaraldehyde (cpd/COUMARALDEHYDE) in phenylpropanoid biosynthesis (PWY-361) / <i>trans</i>-cinnamate (cpd/CPD-674) in suberin monomers biosynthesis (PWY-1121) / <i>trans</i>-cinnamate (cpd/CPD-674) in phenylpropanoid biosynthesis; initial reactions (PWY1F-467) / <i>trans</i>-cinnamate (cpd/CPD-674) in e…	(E)-Cinnamate; trans-Cinnamate; trans-Cinnamic acid (cpd/cpd:C00423) in Metabolic pathways - Reference pathway (path:map01100) / 4-Hydroxycinnamyl aldehyde; p-Coumaraldehyde (cpd/cpd:C05608) in Metabolic pathways - Reference pathway (path:map01100) / 1-Phenyl-1;2-propanedione; Pyruvophenone (cpd/cpd:C17268) in Metabolic pathways - Reference pathway (path:map01100) / (E)-Cinnamate; trans-Cinnamate…
320	4.01	159.068	3975.42	5501.29	2908.57	26358.1	29008.6	30201.1	4429.65	2864.54	3933.84	23515.7	20307.1	17218.8	pos. ESI	1.6902e-05	4		indole acetaldehyde (cpd/INDOLE_ACETALDEHYDE) in tryptophan degradation VIII (to tryptophol) (PWY-5081) / 6-methylthiohexanonitrile oxide (cpd/CPD-12395) in glucosinolate biosynthesis from trihomomethionine (PWYQT-4472) / indole acetaldehyde (cpd/INDOLE_ACETALDEHYDE) in tryptophan degradation VII (via indole-3-pyruvate) (TRPIAACAT-PWY) / indole acetaldehyde (cpd/INDOLE_ACETALDEHYDE) in tryptophan…	2-(Indol-3-yl)acetaldehyde; Indole-3-acetaldehyde; Indoleacetaldehyde (cpd/cpd:C00637) in Metabolic pathways - Reference pathway (path:map01100) / 2-(Indol-3-yl)acetaldehyde; Indole-3-acetaldehyde; Indoleacetaldehyde (cpd/cpd:C00637) in Tryptophan metabolism - Reference pathway (path:map00380) / 1-Naphthylhydroxylamine; N-Hydroxy-1-aminonaphthalene (cpd/cpd:C14789) in Metabolism of xenobiotics by…
339	3.58	159.068	13688.7	11854.3	12142.3	23977.5	23032.3	25469.8	8711.47	6672.39	8719.66	23264.2	18533	18595	pos. ESI	0.00010493	4		indole acetaldehyde (cpd/INDOLE_ACETALDEHYDE) in tryptophan degradation VIII (to tryptophol) (PWY-5081) / 6-methylthiohexanonitrile oxide (cpd/CPD-12395) in glucosinolate biosynthesis from trihomomethionine (PWYQT-4472) / indole acetaldehyde (cpd/INDOLE_ACETALDEHYDE) in tryptophan degradation VII (via indole-3-pyruvate) (TRPIAACAT-PWY) / indole acetaldehyde (cpd/INDOLE_ACETALDEHYDE) in tryptophan…	2-(Indol-3-yl)acetaldehyde; Indole-3-acetaldehyde; Indoleacetaldehyde (cpd/cpd:C00637) in Metabolic pathways - Reference pathway (path:map01100) / 2-(Indol-3-yl)acetaldehyde; Indole-3-acetaldehyde; Indoleacetaldehyde (cpd/cpd:C00637) in Tryptophan metabolism - Reference pathway (path:map00380) / 1-Naphthylhydroxylamine; N-Hydroxy-1-aminonaphthalene (cpd/cpd:C14789) in Metabolism of xenobiotics by…
96	1.99	160.055	24984.9	30658.6	24785.9	96396.9	121009	99509.9	26383.6	37064.9	36065.8	87131.6	91935	87746.1	pos. ESI	4.1531e-05	4		naphthalene-1;2-diol (cpd/NAPHTHALENE-12-DIOL) in naphthalene degradation (PWY-5427) /	1;2-Dihydroxynaphthalene; 1;2-Naphthalenediol; Naphthalene-1;2-diol; beta-Naphthohydroquinone (cpd/cpd:C03012) in Metabolic pathways - Reference pathway (path:map01100) / 1;2-Dihydroxynaphthalene; 1;2-Naphthalenediol; Naphthalene-1;2-diol; beta-Naphthohydroquinone (cpd/cpd:C03012) in Microbial metabolism in diverse environments - Reference pathway (path:map01120) / 2-Formyl-1-indanone (cpd/cpd:C0…
14	1.94	162.978	80398.1	97602	104923	361047	403163	345296	119130	85911.9	92655.4	401556	395527	367544	neg. ESI	7.0884e-06	4		raphanusamic acid (cpd/CPDQT-331) in indole glucosinolate breakdown (active in intact plant cell) (PWYQT-4477) /
508	1.71	164.05	2973.36	2470.14	2538.9	13104.7	18501.6	15445.5	2122.78	1634.61	2250.94	7818.38	7281.97	9595.47	pos. ESI	0.00012103	4		2-oxo-3-phenylpropanoate (cpd/PHENYL-PYRUVATE) in tryptophan degradation VIII (to tryptophol) (PWY-5081) / 2-coumarate (cpd/2-COUMARATE) in coumarin biosynthesis (via 2-coumarate) (PWY-5176) / coumarinate (cpd/CPD-7418) in coumarin biosynthesis (via 2-coumarate) (PWY-5176) / 4-coumarate (cpd/COUMARATE) in phenylpropanoid biosynthesis (PWY-361) / 4-coumarate (cpd/COUMARATE) in vanilla biosynthesis…	3-Phenyl-2-oxopropanoate; Phenylpyruvate; Phenylpyruvic acid; alpha-Ketohydrocinnamic acid; keto-Phe (cpd/cpd:C00166) in Metabolic pathways - Reference pathway (path:map01100) / 4-Coumarate; 4-Hydroxycinnamate; 4-Hydroxycinnamic acid; p-Coumaric acid; trans-4-Hydroxycinnamate; (cpd/cpd:C00811) in Metabolic pathways - Reference pathway (path:map01100) / 3-Phenyl-2-oxopropanoate; Phenylpyruvate; Ph…
192	1.94	164.973	5087.57	7025.2	7439.25	18679.9	20257.3	17991.2	8723.03	5763.36	6228.74	20272.8	22037	18633.7	neg. ESI	4.9409e-05	4
316	1.36	165.065	7976.13	7778.33	8323.44	19294.9	29390.1	19564.6	6212.99	7080.35	5663.76	16577	17718.4	18389.1	pos. ESI	0.0018548	4
70	1.93	165.08	11468.5	10447	9984.73	64783	53480.3	50740.4	9804.14	8436.29	10090.6	59230.5	58946.9	44391.9	neg. ESI	9.194e-05	4		L-phenylalanine (cpd/PHE) in tRNA charging (TRNA-CHARGING-PWY) / L-phenylalanine (cpd/PHE) in jasmonoyl-amino acid conjugates biosynthesis I (PWY-6220) / L-phenylalanine (cpd/PHE) in tryptophan degradation VIII (to tryptophol) (PWY-5081) / L-phenylalanine (cpd/PHE) in suberin monomers biosynthesis (PWY-1121) / L-phenylalanine (cpd/PHE) in indole-3-acetyl-amide conjugate biosynthesis (PWY-6219) / …	(S)-alpha-Amino-beta-phenylpropionic acid; L-Phenylalanine (cpd/cpd:C00079) in Metabolic pathways - Reference pathway (path:map01100) / (S)-alpha-Amino-beta-phenylpropionic acid; L-Phenylalanine (cpd/cpd:C00079) in Biosynthesis of secondary metabolites - Reference pathway (path:map01110) / (S)-alpha-Amino-beta-phenylpropionic acid; L-Phenylalanine (cpd/cpd:C00079) in Phenylalanine metabolism - Re…
599	1.36	169.037	2444.31	2706.44	2646.34	8128.44	12774.5	6740	2278.33	1642.87	1810.11	7404.07	8216.28	7479.53	pos. ESI	0.0044002	4		4-methyl-5-nitrocatechol (cpd/CPD-9134) in 2;4-dinitrotoluene degradation (PWY-5642) / 3-methyl-4-nitrocatechol (cpd/CPD-9142) in 2;6-dinitrotoluene degradation (PWY-5643) /	(S)-2;3-Dihydropyridine-2;6-dicarboxylate; 2;3-Dihydrodipicolinate; Dihydrodipicolinate; Dihydrodipi (cpd/cpd:C03340) in Metabolic pathways - Reference pathway (path:map01100) / (S)-2;3-Dihydropyridine-2;6-dicarboxylate; 2;3-Dihydrodipicolinate; Dihydrodipicolinate; Dihydrodipi (cpd/cpd:C03340) in Biosynthesis of secondary metabolites - Reference pathway (path:map01110) / 3-Methylpyrrole-2;4-dica…
613	2.15	177.042	3344.64	2589.03	3890.66	13271	13926.6	11883.4	3608.6	3061.9	2574.56	11172.7	11707.3	10193.5	pos. ESI	1.0995e-05	4		isoalliin (cpd/CPD-9307) in isoalliin degradation (PWY-5707) / alliin (cpd/CPD-9269) in alliin degradation (PWY-5706) /	N-Formyl-L-methionine; N-Formylmethionine (cpd/cpd:C03145) in Cysteine and methionine metabolism - Reference pathway (path:map00270) /
349	3.59	182.022	1105.3	2995.82	1454.05	7876.02	7463.96	6497.23	2768.54	2514.07	2593.37	9615.65	9240.83	7288.52	neg. ESI	0.00020864	4		1;2-dinitroglycerol (cpd/CPD-144) in nitroglycerin degradation (P201-PWY) / 1;3-dinitroglycerol (cpd/CPD-145) in nitroglycerin degradation (P201-PWY) /	3;5-Dihydroxyphenylglyoxylate (cpd/cpd:C12325) in Biosynthesis of secondary metabolites - Reference pathway (path:map01110) / 4-Hydroxyphthalate (cpd/cpd:C06680) in Microbial metabolism in diverse environments - Reference pathway (path:map01120) / 1;3-Benzenedicarboxylic acid; 2-hydroxy-; 2-Hydroxy-1;3-benzenedicarboxylic acid; 2-Hydroxyisophthal (cpd/cpd:C14097) in Microbial metabolism in divers…
92	0.62	186.031	2900.98	1673.29	3557.4	28403.5	31791.3	20551.2	3582.41	9630.04	1986.62	14441.9	17825.6	20935.6	neg. ESI	0.0011007	4		psoralen (cpd/PHYTOALEXIN-CMPD) in linear furanocoumarin biosynthesis (PWY-5365) /	Angelicin; Isopsoralen (cpd/cpd:C09060) in Biosynthesis of secondary metabolites - Reference pathway (path:map01110) / Ficusin; Psoralen (cpd/cpd:C09305) in Biosynthesis of secondary metabolites - Reference pathway (path:map01110) / Angelicin; Isopsoralen (cpd/cpd:C09060) in Biosynthesis of phenylpropanoids - Reference pathway (path:map01061) / Ficusin; Psoralen (cpd/cpd:C09305) in Biosynthesis o…
123	2.92	248.079	23934.5	17993.1	17414.6	85174.9	84597.9	99688.1	18055.2	16168.2	14837.5	80930	78977.4	59109.5	pos. ESI	5.9392e-05	4			1-Hydroxy-6-methoxypyrene; 6-Methoxy-1-pyrenol (cpd/cpd:C18261) in Microbial metabolism in diverse environments - Reference pathway (path:map01120) / 1-Methoxypyrene-6;7-oxide (cpd/cpd:C18262) in Microbial metabolism in diverse environments - Reference pathway (path:map01120) / 1;2-Dihydropyrene-1-carboxylate; 7;8-Dihydropyrene-8-carboxylate (cpd/cpd:C18273) in Microbial metabolism in diverse env…
981	2.68	248.079	3313.01	1861.12	2222.85	6129.94	5589.31	4385.63	2116.21	2164.68	2599.13	4743.49	4288.47	3961.71	pos. ESI	0.0036143	4			1-Hydroxy-6-methoxypyrene; 6-Methoxy-1-pyrenol (cpd/cpd:C18261) in Microbial metabolism in diverse environments - Reference pathway (path:map01120) / 1-Methoxypyrene-6;7-oxide (cpd/cpd:C18262) in Microbial metabolism in diverse environments - Reference pathway (path:map01120) / 1;2-Dihydropyrene-1-carboxylate; 7;8-Dihydropyrene-8-carboxylate (cpd/cpd:C18273) in Microbial metabolism in diverse env…
157	2.92	248.081	6375.82	4896.22	5339.5	27998.9	30697.7	31544.9	5139.38	5593.02	5013.72	29058.6	27014.4	18107.2	neg. ESI	0.00013774	4			1-Hydroxy-6-methoxypyrene; 6-Methoxy-1-pyrenol (cpd/cpd:C18261) in Microbial metabolism in diverse environments - Reference pathway (path:map01120) / 1-Methoxypyrene-6;7-oxide (cpd/cpd:C18262) in Microbial metabolism in diverse environments - Reference pathway (path:map01120) / 1;2-Dihydropyrene-1-carboxylate; 7;8-Dihydropyrene-8-carboxylate (cpd/cpd:C18273) in Microbial metabolism in diverse env…
82	1.81	285.13	16225.8	15880.4	13474.9	67150.6	78361.4	60718.4	12022.2	11968.7	11824	65619.2	63860.2	61992.9	pos. ESI	1.1133e-05	4
447	0.63	301.091	1901.55	0	2524.51	13804.6	13203	9406.96	1843.82	5578.35	1227.07	6356.5	7230.63	10384.3	pos. ESI	0.003762	4
616	3.31	307.105	3439.67	2049.21	2675	9307.27	11687.7	8697.89	1921.3	2078.64	1950.8	8340.16	9062.93	8697.03	pos. ESI	7.8046e-05	4
386	0.8	311.156	3058.5	3839.98	7241.28	22544.2	13661.9	15344.2	3664.37	5159.69	2794.09	18960.3	17710.1	18293.9	pos. ESI	0.0011591	4		thebaine (cpd/CPD-7710) in morphine biosynthesis (PWY-5270) /	Thebaine (cpd/cpd:C06173) in Biosynthesis of secondary metabolites - Reference pathway (path:map01110) / Thebaine (cpd/cpd:C06173) in Biosynthesis of alkaloids derived from shikimate pathway - Reference pathway (path:map01063) / Thebaine (cpd/cpd:C06173) in Isoquinoline alkaloid biosynthesis - Reference pathway (path:map00950) / Thebaine (cpd/cpd:C06173) in Opioid analgesics - Reference pathway (…
420	1.71	326.102	3645.81	3052.41	3161.2	15006.1	16957.7	18213	3152.87	2606.1	3245.8	8895.16	7800.45	10046.9	pos. ESI	1.3132e-05	4		<i>trans</i>-&beta;-<i>D</i>-glucosyl-2-hydroxycinnamate (cpd/CPD-459) in coumarin biosynthesis (via 2-coumarate) (PWY-5176) / <i>cis</i>-coumarinic acid-&beta;-<i>D</i>-glucoside (cpd/CPD-7417) in coumarin biosynthesis (via 2-coumarate) (PWY-5176) / 1-<i>O</i>-(4-coumaroyl)-&beta;-D-glucose (cpd/CPD-8674) in amaranthin biosynthesis (PWY-5400) /	beta-D-Glucosyl-2-coumarate; trans-beta-D-Glucosyl-2-hydroxycinnamate (cpd/cpd:C05158) in Biosynthesis of secondary metabolites - Reference pathway (path:map01110) / beta-D-Glucosyl-2-coumarinate; cis-beta-D-Glucosyl-2-hydroxycinnamate (cpd/cpd:C05839) in Biosynthesis of secondary metabolites - Reference pathway (path:map01110) / beta-D-Glucosyl-2-coumarate; trans-beta-D-Glucosyl-2-hydroxycinnama…
222	1.94	327.95	2628.01	3801.27	3942	16326.7	17664.7	15788.5	4278.29	2900.63	3441.78	19700.3	16969.6	16831.3	neg. ESI	7.6304e-06	4
128	2.15	339.096	9165.46	7722.49	10681.9	37132.6	38866.9	32274	9839.77	8456.24	6603.92	34806.9	36163.3	29714.6	neg. ESI	2.7125e-05	4
243	3.12	354.109	9313.99	6844.31	5191.72	23444.5	35182.2	24765	11571.8	8955.08	10672.3	36834.9	40996.5	28503.8	pos. ESI	0.0011253	4		(+)-sesamin (cpd/CPD-8922) in sesamin biosynthesis (PWY-5469) / luteone (cpd/CPD-6642) in wighteone and luteone biosynthesis (PWY-4502) / phaseoluteone (cpd/CPD-6643) in wighteone and luteone biosynthesis (PWY-4502) / (+)-sesamin (cpd/CPD-8922) in sesaminol glucoside biosynthesis (PWY-7139) / 2;3-dehydrokievitone (cpd/CPD-6645) in kievitone biosynthesis (PWY-4681) /
403	2.84	363.081	1463.16	1141.06	1607.51	5654.94	6040.86	5673.88	1013.15	0	0	3959.45	4334.96	3712.02	neg. ESI	1.2907e-05	4
303	2.56	363.16	6206.53	4430.01	7343.58	21087.4	34845.2	20119.2	2896.49	2234.4	2969.24	22711.6	22345.6	17176.8	pos. ESI	0.0028133	4
469	5.34	366.134	0	0	0	5517.93	5716.05	3804.34	1408.72	1529.23	1281.44	2907.59	2472.58	3305.02	neg. ESI	0.00023254	4
309	1.34	399.208	10951.9	11256.9	5237.58	36186.3	34943.7	27323.9	7566.47	7222.25	7324.61	28555.7	28628.8	26512.1	pos. ESI	0.00010906	4
1095	1.41	409.194	2861.18	1937.79	2317.21	4579.08	3841.88	3980.21	1315.5	1401.85	1264.95	3832.4	4758.67	3623.49	pos. ESI	0.00065094	4
9	1.93	417.2	310166	302647	250767	678819	915726	728133	207515	178787	180219	885134	927756	917231	pos. ESI	3.3784e-05	4
120	1.94	417.2	9638.93	8061.21	9466.45	18929.8	26608.6	20347.9	6037.44	5649.84	5361.45	25929.3	29537.8	25097.5	neg. ESI	0.00013572	4
468	2.15	428.124	7627.17	6587.46	5017.57	18637.6	16784.7	18357.9	5942	6140.49	5488.61	12036.5	14383	11431.5	pos. ESI	5.2976e-05	4
730	1.34	449.187	2482.37	2315.82	1964.13	9676.67	8276.49	7258.28	2209.31	2534.17	1830.94	9516.84	9268.1	8461.98	pos. ESI	3.3784e-05	4
460	3.31	469.157	5642.76	2971.72	4591.95	15408.6	17479.3	14336.1	3695.98	3723.35	3255.43	16295.2	13341.9	13077.3	pos. ESI	7.4772e-05	4		indole-3-yl-acetyl-<i>myo</i>-inositol L-arabinoside (cpd/INDOL-YLACETYL-MYO-INOSITOL-ARABINOSIDE) in indole-3-acetyl-ester conjugate biosynthesis (PWY-1741) /
172	3.31	469.159	7023.89	4114.79	5622.73	22969	26850.8	19005.8	4984.46	4273.23	4690.97	20372.6	21259	18728	neg. ESI	0.00011236	4		indole-3-yl-acetyl-<i>myo</i>-inositol L-arabinoside (cpd/INDOL-YLACETYL-MYO-INOSITOL-ARABINOSIDE) in indole-3-acetyl-ester conjugate biosynthesis (PWY-1741) /
549	3.98	476.181	1617.03	1489.82	1252.88	4551.03	4264.2	3244.78	0	1150.73	1294.94	3199.65	3564.33	3176.94	neg. ESI	0.00099974	4
765	3.57	499.167	2024.91	1839.49	1054.01	7693.58	7986.96	9838.46	1701.14	1500.47	1405.37	7756.69	10377.7	6080.66	pos. ESI	0.00079575	4		5-O-(indol-3-ylacetyl-<i>myo</i>-inositol) D-galactoside (cpd/5-O-INDOL-3-YLACETYL-MYO-ETCETERA) in indole-3-acetate activation II (PWY-1921) / 5-O-(indol-3-ylacetyl-<i>myo</i>-inositol) D-galactoside (cpd/5-O-INDOL-3-YLACETYL-MYO-ETCETERA) in indole-3-acetyl-ester conjugate biosynthesis (PWY-1741) /
388	3.57	499.169	2932.91	2477.36	1968.17	9126.68	9617.88	9388.39	2602.23	2175.18	2655.94	9702.32	10103.6	7663.71	neg. ESI	3.5924e-05	4		5-O-(indol-3-ylacetyl-<i>myo</i>-inositol) D-galactoside (cpd/5-O-INDOL-3-YLACETYL-MYO-ETCETERA) in indole-3-acetate activation II (PWY-1921) / 5-O-(indol-3-ylacetyl-<i>myo</i>-inositol) D-galactoside (cpd/5-O-INDOL-3-YLACETYL-MYO-ETCETERA) in indole-3-acetyl-ester conjugate biosynthesis (PWY-1741) /
351	3.31	505.135	2726.76	2018.05	2881.41	8807.94	9503.06	7955.52	2436.16	1889.14	1801.07	6917.81	8181.92	7950.95	neg. ESI	2.315e-05	4
950	2.61	528.23	1986.05	1862.52	1011.56	4893.83	3977.15	6641.42	0	0	0	3741.62	2836.48	3872.37	pos. ESI	0.0011775	4
473	3.31	532.154	1648.48	1207.75	1225.06	5437.23	5992.45	4715.82	1087.12	1143.25	0	5188.94	4303	4917.79	neg. ESI	9.4123e-05	4		(+)-sesaminol 2-<i>O</i>-&beta;-<i>D</i>-glucoside (cpd/CPD-14838) in sesaminol glucoside biosynthesis (PWY-7139) /
551	1.79	537.121	1360.08	1109.76	1088.53	3361.7	2903.31	2057.35	1094.07	1362.39	1422.7	3961.47	2672.7	3749.57	neg. ESI	0.0045592	4
968	0.65	584.108	2308.52	3933.11	2440.45	12708.3	9850.95	10423.7	3849.69	3941.57	4210.94	11678.3	10616.3	13476.9	pos. ESI	0.00014586	4
1071	5.25	632.249	0	0	1166.11	3938.66	3777.82	4319.78	1758.74	1460.7	2589.35	3159.66	3015.28	3139.64	pos. ESI	0.00049026	4		3-hydroxyethylchlorophyllide <i>a</i> (cpd/CPD-9064) in bacteriochlorophyll <i>a</i> biosynthesis (PWY-5526) / bacteriochlorophyllide <i>a</i> (cpd/CPD-9066) in bacteriochlorophyll <i>a</i> biosynthesis (PWY-5526) /	3-Hydroxyethylchlorophyllide a (cpd/cpd:C18154) in Porphyrin and chlorophyll metabolism - Reference pathway (path:map00860) / Bacteriochlorophyllide a (cpd/cpd:C18155) in Porphyrin and chlorophyll metabolism - Reference pathway (path:map00860) /
996	1.41	645.246	1693.96	1960.2	1428	3959.59	3526.41	3241.86	1336.82	1243.5	0	3253.74	3921.33	3470.4	pos. ESI	0.0011185	4
1072	4.73	746.313	0	1145.54	1141.63	3339.63	4006.76	2974.68	1092.3	0	1302.13	3031.87	2974.74	3259	pos. ESI	0.0020943	4
56	4.73	792.318	20365.5	28166.8	27410.7	184248	202855	140034	25837.7	23639.1	28813.6	146958	147133	137375	pos. ESI	6.6759e-05	4
39	4.7	792.323	14765	20071.4	20718.5	136223	148696	103091	17908.4	17541.1	21546.3	107294	110010	94783.7	neg. ESI	9.194e-05	4
1135	3.7	842.319	0	0	0	3890.54	4013.36	2216.78	1530.72	2620.15	2264.83	2771.39	4001.03	3501.12	pos. ESI	0.0028854	4
580	3.7	842.32	0	0	0	3440.46	3752.07	2094.34	1303.46	2536.94	2010.22	2736.89	3819.18	3043.75	neg. ESI	0.0030486	4
330	1.79	145.053	29044.8	26565	27967.7	29429.1	31894.3	32062.5	24031.2	22497.7	22983.1	30636.5	31833.3	31468	pos. ESI	0.00035412	5		indole-3-carboxaldehyde (cpd/INDOLE-3-CARBOXALDEHYDE) in indole glucosinolate breakdown (insect chewing induced) (PWYQT-4476) / 5-methylthiopentanonitrile oxide (cpd/CPD-12392) in glucosinolate biosynthesis from dihomomethionine (PWYQT-4471) /
184	1.59	162.054	17286.4	19208.4	19470.6	27617.2	27512.9	26322.8	17397.9	16422.5	18003.5	19616.9	18318.9	21940.3	neg. ESI	0.00030188	5		2-keto-3-deoxy-L-rhamnonate (cpd/DEHYDRO-3-DEOXY-L-RHAMNONATE) in L-rhamnose degradation II (PWY-6713) / L-rhamnono-1;4-lactone (cpd/L-RHAMNONO-14-LACTONE) in L-rhamnose degradation II (PWY-6713) / (2R;3S)-2;3-dimethylmalate (cpd/CPD-61) in nicotinate degradation III (PWY-5055) / (<i>S</i>)-2-hydroxymethylglutarate (cpd/CPD-9438) in nicotinate degradation III (PWY-5055) / 2-keto-3-deoxy-L-rhamnon…	2-Deoxy-L-scyllo-inosose; 2-Deoxy-scyllo-inosose; 2-Deoxyinosose (cpd/cpd:C17209) in Biosynthesis of secondary metabolites - Reference pathway (path:map01110) / L-Rhamno-1;4-lactone; L-Rhamnono-1;4-lactone (cpd/cpd:C02991) in Fructose and mannose metabolism - Reference pathway (path:map00051) / 2-Dehydro-3-deoxy-L-rhamnonate (cpd/cpd:C03979) in Fructose and mannose metabolism - Reference pathway …
61	0.85	173.014	8255.09	18434.8	35413.2	117228	61740	79317.6	106533	152703	126039	81173.6	83251.2	83250.6	pos. ESI	0.0044116	5		orthanilate (cpd/2-AMINOBENZENESULFONATE) in orthanilate degradation (2ASDEG-PWY) /	2-Aminobenzenesulfonate; 2-Aminobenzenesulfonic acid; Orthanilic acid; o-Aminobenzenesulfonic acid (cpd/cpd:C06333) in Microbial metabolism in diverse environments - Reference pathway (path:map01120) / 4-Aminobenzenesulfonate; 4-Aminobenzenesulfonic acid; Sulfanilic acid; p-Aminobenzenesulfonic acid (cpd/cpd:C06335) in Microbial metabolism in diverse environments - Reference pathway (path:map0112…
126	1.59	206.044	21657.1	22224.2	22160.3	37590.3	37446.8	32717.9	18285.1	16112	21669.1	22402.4	22833.2	27276.1	neg. ESI	0.00067809	5		(<i>R</i>)-homocitrate (cpd/HOMO-CIT) in lysine biosynthesis IV (LYSINE-AMINOAD-PWY) / homoisocitrate (cpd/HOMO-I-CIT) in lysine biosynthesis IV (LYSINE-AMINOAD-PWY) / (<i>R</i>)-homocitrate (cpd/HOMO-CIT) in lysine biosynthesis V (PWY-3081) / homoisocitrate (cpd/HOMO-I-CIT) in lysine biosynthesis V (PWY-3081) / (2<i>R</i>;3<i>S</i>)-2-methylisocitrate (cpd/CPD-618) in 2-methylcitrate cycle I (PW…	Lipoate; Lipoic acid; Thioctic acid; alpha-Lipoic acid (cpd/cpd:C00725) in Metabolic pathways - Reference pathway (path:map01100) / (R)-2-Hydroxy-1;2;4-butanetricarboxylic acid; (R)-2-Hydroxybutane-1;2;4-tricarboxylate; 3-Hydroxy-3- (cpd/cpd:C01251) in Metabolic pathways - Reference pathway (path:map01100) / (-)-1-Hydroxy-1;2;4-butanetricarboxylate; (1R;2S)-1-Hydroxybutane-1;2;4-tricarboxylate; 3…
355	4.02	207.091	2596.17	3706.32	4809.54	8206.27	11006.2	8159.99	4939.39	5182.31	4704.22	7773.54	9746.11	7871.12	neg. ESI	0.0041182	5			N-Acetyl-L-phenylalanine (cpd/cpd:C03519) in Phenylalanine metabolism - Reference pathway (path:map00360) / N-Acetyl-D-phenylalanine (cpd/cpd:C05620) in Phenylalanine metabolism - Reference pathway (path:map00360) /
405	5.01	224.106	1412.11	3967.77	3517.21	7498.93	8197.79	6672.76	4902.46	6776.57	6251.87	8295.65	7922.38	9738.71	neg. ESI	0.0036774	5		olivetolate (cpd/CPD-7165) in cannabinoid biosynthesis (PWY-5140) / tetraketide pyrone (cpd/CPD-11506) in olivetol biosynthesis (olivetol synthase by-products synthesis) (PWY-7105) /	2-Amino-1-methyl-6-phenylimidazo[4;5-b]pyridine; PhIP (cpd/cpd:C16038) in Chemical carcinogenesis - Reference pathway (path:map05204) / 2-Amino-1-methyl-6-phenylimidazo[4;5-b]pyridine; PhIP (cpd/cpd:C16038) in Pathways in cancer - Reference pathway (path:map05200) / 2-Amino-1-methyl-6-phenylimidazo[4;5-b]pyridine; PhIP (cpd/cpd:C16038) in Prostate cancer - Reference pathway (path:map05215) /
152	5.7	281.991	16984.1	14536.9	16091	30283.1	30852.5	28848.4	28569.3	27981.3	23025.2	22958.3	17275.9	15096.2	neg. ESI	0.0027946	5
979	1.38	305.14	3938.19	3168.74	4065.46	6493.83	6564.57	5819.71	3040.03	3510.27	4094.74	5977.16	6018.86	5700.13	pos. ESI	0.00044854	5
249	1.79	307.106	37819.9	36309.4	32551.5	40269.1	45771.6	42471.8	29287.2	31496.3	27488.4	41099.3	41500.4	40820.6	pos. ESI	0.0014795	5
50	1.97	310.128	57201.3	42926.1	65032.5	30897.8	50749	36602	100049	97089.4	85901	88547.6	71183.4	98515.8	neg. ESI	0.0036774	5
424	0.92	314.121	12643.7	11629.2	10732.3	16053.8	15298.6	12669.1	7026.43	5541.53	9105.75	12543.5	13249.5	12325.4	pos. ESI	0.0041094	5
460	1.66	330.097	3802.84	4083.51	3493.54	6390.07	6780.74	7327.58	3375.81	3031.78	4138.63	6458.04	6137.37	6558.36	neg. ESI	0.00013774	5
62	5.01	340.117	10713.7	28721.1	33907.4	78529.9	75751.3	66002.4	48080.7	64882.6	62539.8	77815.8	81476.1	82451.9	neg. ESI	0.0009316	5		coniferaldehyde glucoside (cpd/CPD-81) in monolignol glucosides biosynthesis (PWY-83) /
315	7.02	379.99	7226.04	7925.37	7968.73	9160.36	9382.11	8944.18	8816.72	8468.65	9063.17	9463.63	9987.89	9364.11	neg. ESI	0.0027974	5
185	7.07	381.986	13769.5	13569.8	14812.3	16685.3	18294.3	19050.6	16905.5	17160.2	17269.3	18752.9	19142.1	19821.9	neg. ESI	0.00096239	5
447	4.54	386.159	2154.64	2482.81	2298.02	6510.39	3831.08	5353.87	2536.71	2722.04	2628.33	5851.71	5354.58	4844.57	neg. ESI	0.0047557	5
155	3.93	386.194	15507.5	17284.2	17240.1	24220.1	23371.8	23933.6	14919.9	11819.2	16677.2	30010.2	23635	23225.7	neg. ESI	0.0041199	5
501	1.94	415.097	2646.79	2589.15	2615.53	3096.31	4238.8	3133.91	2430.18	1717.25	1798.26	4577.2	4992.78	4099.31	neg. ESI	0.0025186	5
289	6.76	415.99	5916.18	6588.96	5633.11	7455.02	7555.36	8112.96	8572.76	8792.39	7866.9	9925.17	8320.34	9587.79	neg. ESI	0.003517	5
269	8.4	417.986	5265.83	5938.59	5535.31	7547.54	7080.7	7280.53	7020.26	7067.3	7385.1	9386.6	8318.02	8891.35	neg. ESI	0.00021525	5
491	2.28	425.203	5018.35	4669.13	6196.5	8837.22	6766.7	8905.51	9708.33	5977.03	7934.36	12794.6	13886.2	14661.7	pos. ESI	0.001357	5
443	4.58	470.216	2971.71	3051.87	3112.44	4589.48	5537.37	5209.26	3054.74	2780.89	3755.39	4892.37	5032.78	4960.73	neg. ESI	0.00065327	5
251	8.19	494.379	6806.3	7309.19	8682.01	16181.1	15817.1	16434.9	12894.5	13898.5	15083.8	15855.6	16442.8	16596.9	pos. ESI	3.7729e-05	5
216	8.51	508.393	14451.7	15049.6	16913.1	32353.2	34890	35157.6	30855	30073.1	33503.6	37348.6	37304.3	36382.1	pos. ESI	8.9871e-06	5
127	8.51	508.394	14366.3	15049.6	17514.1	32744.5	35087.8	35154.6	30859.7	30054.8	33501.6	37378.8	37269.4	36382.1	pos. ESI	1.0995e-05	5
637	8.51	508.395	14800.4	16222.7	18042.6	35154.4	37165.2	37014.2	33099.5	32264.6	35211.7	39599.3	39333.7	39827.7	pos. ESI	3.7262e-06	5
458	8.8	522.411	6043.26	6325.03	7105.84	11863.6	12306.6	13004.3	11283.7	11892.4	12253.6	13672.8	12317.8	14360	pos. ESI	9.2574e-05	5
261	8.8	522.411	7512.97	7488.39	8442.93	13879	15139.4	14825.6	12121.8	13868.3	14272.4	16542.1	15865.7	15796.2	pos. ESI	5.9392e-05	5
994	8.8	522.412	7517.05	7178.54	8743.96	13860.3	15139.2	15681.5	13107.5	13192.3	14279.3	16542.5	15862.2	15675	pos. ESI	5.5307e-05	5
987	3.93	526.157	0	1089.08	2179.8	2597.75	3189.15	2278.17	1535.55	1922.01	2145.58	4119.33	4593.41	4520.5	pos. ESI	0.0043274	5
389	8.17	538.404	3848.95	3680.17	3329.21	8739.71	9407.27	9194.76	6531.52	7465.63	7936.01	11071	11233.1	12684.1	pos. ESI	2.8593e-05	5
642	8.5	546.349	1888.9	2089.11	2182.88	3757.93	4718.56	4278.46	3557.03	3402.98	4198.08	4579.91	4836.42	4481.21	pos. ESI	0.00049231	5
174	8.5	552.421	7915.46	8075.95	8851.54	20096.6	20773	21888.8	16807.1	18287.6	20461.7	25560.5	24641.3	24383.6	pos. ESI	1.2665e-05	5
653	8.74	566.436	3832.94	4213.77	4184.37	8207.35	7970.03	9408.58	7377.64	6981.48	7168.24	9950.86	9255.1	9769.52	pos. ESI	3.3881e-05	5
405	8.74	566.437	3654.58	4166.53	4065.1	8078.73	8656.14	9373.48	7343.57	6981.48	7437.53	10249.4	9951.7	9867.74	pos. ESI	1.0904e-05	5
474	8.49	574.403	6246.75	6412.19	6892.69	14832.1	15708.7	16388.2	12456.3	13603.3	14470.9	19495.8	18433.3	18630.5	pos. ESI	7.4666e-06	5
488	4.44	580.211	3197.3	3314.58	3152.81	3681.36	3689.08	3723.59	3144.56	2225.52	2508.29	3759.02	4041.58	3907.86	neg. ESI	0.0045592	5
590	8.15	582.429	2408.38	2142	2011.36	3617.49	4158.96	4316.02	2996.3	3170.09	3392.59	6402.21	5655.01	5208.44	pos. ESI	0.00016974	5
576	8.77	588.417	3326.86	3790.77	3662.81	6845.52	7614.44	7896.43	6353.52	6047.49	6505.36	7423.93	8610.83	8403.03	pos. ESI	9.1701e-05	5
684	8.49	590.376	0	1044.75	1259.69	3004.27	2879.87	3274.44	2203.24	2875.1	2341.63	3473.86	3897.74	3330.06	pos. ESI	0.0011591	5
290	8.48	596.447	5523.81	4588.58	4408.23	9770.23	9047.4	11067.4	6753.24	7233.89	8131.83	12510	12529.4	12548.8	pos. ESI	6.1893e-05	5
777	8.51	607.501	1170.94	1751.37	1609.28	3276.51	3160.97	2957.68	2745.39	2807.3	2678.51	2902.3	3003.3	2944.4	pos. ESI	0.00013136	5
556	8.74	610.461	2527.74	2277.02	2312.25	4196.75	4581.4	4878.94	3720.83	3138.11	3914.4	5901.94	5397.13	5245.5	pos. ESI	0.00013127	5
698	8.46	640.471	3662.53	3023.17	2877.27	2935.23	3128.14	3600.28	2446.44	2635.17	2456.44	4814.54	4757.66	5022.29	pos. ESI	0.00034788	5
1198	4.86	810.328	0	0	1119.83	2645.11	2446.73	1781.01	2814.81	3014.33	2521.36	2240.02	2470.62	3192.7	pos. ESI	0.0039764	5
456	5.01	882.314	1020.51	3667.19	3425.93	9214.92	9239.42	6538.77	4795.8	5826.93	6504.9	8889.51	8728.62	9775.41	neg. ESI	0.0030486	5
117	1.96	72.0578	59234.5	53777.2	55838.8	17886.2	28866.1	23072.7	55952	48960.2	43113.2	27073.7	29152.8	33345	pos. ESI	0.00051237	6		butanal (cpd/BUTANAL) in detoxification of reactive carbonyls in chloroplasts (PWY-6786) / butan-2-one (cpd/MEK) in detoxification of reactive carbonyls in chloroplasts (PWY-6786) / butan-2-one (cpd/MEK) in lotaustralin degradation (PWY-6002) / butan-2-one (cpd/MEK) in neolinustatin bioactivation (PWY-7092) / isobutanal (cpd/CPD-7000) in valine degradation II (PWY-5057) / butanal (cpd/BUTANAL) in…	Butanal; Butyraldehyde (cpd/cpd:C01412) in Butanoate metabolism - Reference pathway (path:map00650) /
134	1.96	90.0682	57139.4	47165.7	50359.7	16640.4	25955.8	21107.2	47840.3	42498.5	40803.5	22984	23078.6	30464.3	pos. ESI	0.00058871	6		(S;S)-2;3-butanediol (cpd/CPD-346) in (<i>S;S</i>)-butanediol biosynthesis (PWY-6390) / (R;R)-2;3-butanediol (cpd/BUTANEDIOL) in (<i>R;R</i>)-butanediol biosynthesis (PWY-5951) / (R;S)-2;3-butanediol (cpd/CPD-12004) in <i>meso</i>-butanediol biosynthesis II (PWY-6392) / (R;S)-2;3-butanediol (cpd/CPD-12004) in <i>meso</i>-butanediol biosynthesis I (PWY-6391) / (R;R)-2;3-butanediol (cpd/BUTANEDIOL)…	(R;R)-2;3-Butanediol; (R;R)-2;3-Butylene glycol; (R;R)-Butane-2;3-diol (cpd/cpd:C03044) in Butanoate metabolism - Reference pathway (path:map00650) / (S;S)-2;3-Butanediol; (S;S)-2;3-Butylene glycol; (S;S)-Butane-2;3-diol (cpd/cpd:C03046) in Butanoate metabolism - Reference pathway (path:map00650) /
219	1.69	129.152	31658.3	29936	37506.4	19970.5	19390.8	26252.1	38402.7	26645.5	25901.2	7402.83	8693.15	10017.6	pos. ESI	0.0031223	6
475	1.96	137.047	18316	16017.5	12713.2	4754.33	5166.81	4710.28	8523.51	7112.86	7582.09	4441.48	4189.21	4965.38	pos. ESI	0.00034788	6		3-pyridylacetate (cpd/3-PYRIDYLACETIC-ACID) in nicotine degradation III (PWY66-221) / 3-pyridylacetate (cpd/3-PYRIDYLACETIC-ACID) in nicotine degradation IV (PWY66-201) / anthranilate (cpd/ANTHRANILATE) in tryptophan degradation XI (mammalian; via kynurenine) (PWY-6309) / anthranilate (cpd/ANTHRANILATE) in tryptophan biosynthesis (TRPSYN-PWY) / anthranilate (cpd/ANTHRANILATE) in 4-hydroxy-2(1<i>H…	2-Aminobenzoate; Anthranilate; Anthranilic acid; Vitamin L1; o-Aminobenzoic acid (cpd/cpd:C00108) in Metabolic pathways - Reference pathway (path:map01100) / 4-Aminobenzoate; 4-Aminobenzoic acid; ABEE; p-Aminobenzoate (cpd/cpd:C00568) in Metabolic pathways - Reference pathway (path:map01100) / 2-Aminobenzoate; Anthranilate; Anthranilic acid; Vitamin L1; o-Aminobenzoic acid (cpd/cpd:C00108) in Bio…
161	0.84	138.135	36214.4	45666.4	44894.6	16782.7	18582.7	16793	42735.3	42919.6	48063.3	19107.1	19660	18103	pos. ESI	6.7643e-05	6
585	0.89	145.108	9776.43	7550.89	10861.9	5335.18	6615.62	5266.36	10193.9	10534	11074.1	11063.8	12595.2	13103.6	pos. ESI	0.0024747	6		&gamma;-butyrobetaine (cpd/GAMMA-BUTYROBETAINE) in L-carnitine biosynthesis (PWY-6100) / &gamma;-butyrobetaine (cpd/GAMMA-BUTYROBETAINE) in &gamma;-butyrobetaine degradation (PWY-3621) / &gamma;-butyrobetaine (cpd/GAMMA-BUTYROBETAINE) in carnitine degradation I (CARNMET-PWY) /	4-Trimethylammoniobutanoate; Butyro-betaine; gamma-Butyrobetaine (cpd/cpd:C01181) in Lysine degradation - Reference pathway (path:map00310) / 4-Trimethylammoniobutanoate; Butyro-betaine; gamma-Butyrobetaine (cpd/cpd:C01181) in ABC transporters - Reference pathway (path:map02010) /
98	1.73	148.075	21570.4	21831.3	24930.9	19988.9	16905.3	17909.8	39718.6	40922.2	34781.2	33316.8	25933.9	31132.3	neg. ESI	0.00063028	6		2;3-dihydroxy-3-methylvalerate (cpd/1-KETO-2-METHYLVALERATE) in isoleucine biosynthesis IV (PWY-5104) / 2;3-dihydroxy-3-methylvalerate (cpd/1-KETO-2-METHYLVALERATE) in isoleucine biosynthesis I (from threonine) (ILEUSYN-PWY) / 2;3-dihydroxy-3-methylvalerate (cpd/1-KETO-2-METHYLVALERATE) in isoleucine biosynthesis III (PWY-5103) / 2;3-dihydroxy-3-methylvalerate (cpd/1-KETO-2-METHYLVALERATE) in iso…	(R)-Mevalonate; 3;5-Dihydroxy-3-methylvaleric acid; Mevalonic acid (cpd/cpd:C00418) in Metabolic pathways - Reference pathway (path:map01100) / (R)-Pantoate; Pantoate; Pantoic acid (cpd/cpd:C00522) in Metabolic pathways - Reference pathway (path:map01100) / (2R;3R)-2;3-Dihydroxy-3-methylpentanoate; (R)-2;3-Dihydroxy-3-methylpentanoate; (R)-2;3-Dihydroxy-3- (cpd/cpd:C06007) in Metabolic pathways -…
94	2.13	157.073	42339.6	40086.6	37372.6	23990	23168.9	24099	28607	29530.9	26104.1	27640.5	28175.5	29767	pos. ESI	0.00012401	6
99	1.71	162.054	67664.8	65009.2	59344	40651.7	38540.2	39349.7	52494.8	50834.7	53638.3	42709.4	41257.5	48719.6	pos. ESI	0.00034567	6		2-keto-3-deoxy-L-rhamnonate (cpd/DEHYDRO-3-DEOXY-L-RHAMNONATE) in L-rhamnose degradation II (PWY-6713) / L-rhamnono-1;4-lactone (cpd/L-RHAMNONO-14-LACTONE) in L-rhamnose degradation II (PWY-6713) / (2R;3S)-2;3-dimethylmalate (cpd/CPD-61) in nicotinate degradation III (PWY-5055) / (<i>S</i>)-2-hydroxymethylglutarate (cpd/CPD-9438) in nicotinate degradation III (PWY-5055) / 2-keto-3-deoxy-L-rhamnon…	2-Deoxy-L-scyllo-inosose; 2-Deoxy-scyllo-inosose; 2-Deoxyinosose (cpd/cpd:C17209) in Biosynthesis of secondary metabolites - Reference pathway (path:map01110) / L-Rhamno-1;4-lactone; L-Rhamnono-1;4-lactone (cpd/cpd:C02991) in Fructose and mannose metabolism - Reference pathway (path:map00051) / 2-Dehydro-3-deoxy-L-rhamnonate (cpd/cpd:C03979) in Fructose and mannose metabolism - Reference pathway …
98	4.6	162.125	76047.8	75934.6	73205.8	61765.8	58578.5	58565.6	68510.9	68786.6	63628.5	58349.8	58538.4	59669.6	pos. ESI	0.00018181	6
402	4.26	187.103	23699.5	19682.2	17073.4	6918.02	13458.5	5818.92	4695.1	4830.99	3676.78	6494.91	7311.72	7502.1	pos. ESI	0.0022259	6		8-methylthiooctanonitrile oxide (cpd/CPD-12401) in glucosinolate biosynthesis from pentahomomethionine (PWYQT-4474) /
326	1.64	194.061	24977.3	24562.5	27437.1	15252.7	15902.3	17716.8	24209.4	26476.8	23806.7	15920	15703.9	21255.1	pos. ESI	0.0032406	6		5-hydroxy-coniferaldehyde (cpd/5-HYDROXY-CONIFERALDEHYDE) in phenylpropanoid biosynthesis (PWY-361) / ferulate (cpd/FERULIC-ACID) in superpathway of scopolin and esculin biosynthesis (PWY-7186) / ferulate (cpd/FERULIC-ACID) in suberin monomers biosynthesis (PWY-1121) / ferulate (cpd/FERULIC-ACID) in free phenylpropanoid acid biosynthesis (PWY-2181) / 5-hydroxy-coniferaldehyde (cpd/5-HYDROXY-CONIF…	3-Methoxy-4-hydroxy-trans-cinnamate; 4-Hydroxy-3-methoxycinnamic acid; Ferulate; Ferulic acid (cpd/cpd:C01494) in Metabolic pathways - Reference pathway (path:map01100) / 5-Hydroxyconiferaldehyde (cpd/cpd:C12204) in Metabolic pathways - Reference pathway (path:map01100) / 3-Methoxy-4-hydroxy-trans-cinnamate; 4-Hydroxy-3-methoxycinnamic acid; Ferulate; Ferulic acid (cpd/cpd:C01494) in Biosynthesis…
301	0.78	199.084	14256	11835.9	14247.8	7216.6	10276.6	9876.02	17160	17840	18501.3	12792.7	11671.8	14640.8	pos. ESI	0.002071	6
520	2.32	205.037	13624.2	16720.3	13136	6435.48	6427.77	7525.24	9819.53	9658.75	12393	6678.12	6326.05	6639.83	pos. ESI	0.0010931	6		xanthurenate (cpd/XANTHURENATE) in tryptophan degradation XI (mammalian; via kynurenine) (PWY-6309) /	Xanthurenate; Xanthurenic acid (cpd/cpd:C02470) in Tryptophan metabolism - Reference pathway (path:map00380) / 4;6-Dihydroxyquinaldic acid; 6-Hydroxykynurenate; 6-Hydroxykynurenic acid (cpd/cpd:C05663) in Tryptophan metabolism - Reference pathway (path:map00380) /
932	3.24	208.109	4147.59	3910.6	2935.38	1980.32	1711.08	1992.31	2291.41	1988.5	1682.61	1316.09	1045.08	1888.42	pos. ESI	0.0039408	6
920	4.2	218.094	6342.97	6695.12	5078.18	1910.04	1980.42	2423.77	5425.16	3666.02	4389	2110.12	1987.88	2228.44	pos. ESI	0.00083373	6		2-oxo-9-methylthiononanoate (cpd/CPDQT-30) in glucosinolate biosynthesis from pentahomomethionine (PWYQT-4474) / L-Ala-L-Glu (cpd/CPD0-1445) in muropeptide degradation (PWY0-1546) / L-Ala-D-Glu (cpd/CPD0-2190) in muropeptide degradation (PWY0-1546) / 2-oxo-9-methylthiononanoate (cpd/CPDQT-30) in aliphatic glucosinolate biosynthesis; side chain elongation cycle (PWYQT-4450) /	2-Oxo-9-methylthiononanoic acid; 9-Methylthio-2-nonanoic acid (cpd/cpd:C17228) in Biosynthesis of secondary metabolites - Reference pathway (path:map01110) / 2-Oxo-9-methylthiononanoic acid; 9-Methylthio-2-nonanoic acid (cpd/cpd:C17228) in 2-Oxocarboxylic acid metabolism - Reference pathway (path:map01210) / 2-Oxo-9-methylthiononanoic acid; 9-Methylthio-2-nonanoic acid (cpd/cpd:C17228) in Glucosi…
204	0.69	229.982	24669.6	20444.3	17783.8	7238.14	8952.38	8206.24	8457.53	11247.1	6621.24	7688.52	9247.96	8267.06	pos. ESI	0.0011626	6
271	3.37	236.061	27183.5	29698.3	28128.7	12063.7	13860.6	13943.6	27251.7	27963.8	25895.7	11306.4	10722.7	14444.4	pos. ESI	1.597e-05	6
827	4.53	236.104	7209.42	7148.25	8014.25	4978.27	4741.94	4353.6	5420.77	5857.47	6586.88	4283.98	5030.07	5718.8	pos. ESI	0.0044002	6			3-Dimethylallyl-4-hydroxymandelic acid (cpd/cpd:C12457) in Biosynthesis of secondary metabolites - Reference pathway (path:map01110) / 3-Dimethylallyl-4-hydroxymandelic acid (cpd/cpd:C12457) in Novobiocin biosynthesis - Reference pathway (path:map00401) /
488	1.67	252.12	19861.8	16771.2	15241.6	8811.29	7575.56	8797.96	15376	13009.8	16764.1	10198.2	9308.7	9503.77	pos. ESI	0.0016793	6
15	1.96	252.12	511834	484569	471881	175513	238289	236186	460952	382930	380933	233245	253087	276807	pos. ESI	0.00017776	6
322	1.72	253.153	31990.6	30257.2	23224.7	16385	11436.2	14700	18281.1	16819.4	20732.2	16170.9	14654.6	13779.2	pos. ESI	0.0042349	6
278	1.74	264.12	28635.8	24096.2	25579.2	17187.8	16952.4	16431.2	23841.5	24135.5	23014.2	16010.2	13435.9	13515.2	pos. ESI	0.00018024	6
1029	2.02	265.142	4817.68	5320.41	5013	3375.95	3238.03	3667.03	4066.25	3485.6	2918.94	3575.1	3763.96	3575.41	pos. ESI	0.0042176	6
280	1.35	268.115	19148.1	18713.8	16311.9	13396	13808.1	12760.8	21979	24915.2	25175	17049.3	15699.7	13619.1	pos. ESI	0.0007244	6		paspalate (cpd/CPD-12359) in ergotamine biosynthesis (PWY-6495) / lysergate (cpd/CPD-12364) in ergotamine biosynthesis (PWY-6495) /
338	1.96	269.147	108935	101566	99059	30791.9	48832.8	42471.7	99459.7	84275.2	83644.9	45554.2	49238.5	58746.9	pos. ESI	0.00019033	6
74	1.95	274.102	183036	175021	174433	79996	93265.4	103116	165049	136234	138203	97591.4	104123	112663	pos. ESI	0.00031362	6
694	1.96	283.162	4523.97	4150.57	3436.5	1573.86	1966.04	1828.38	3731.27	3203.3	2882.67	1660.85	1849.51	1926.28	pos. ESI	0.00091237	6
15	2.65	286.069	304849	323833	333715	232889	220489	216253	256608	267743	246994	198483	190889	201130	neg. ESI	4.9409e-05	6
510	1.96	288.098	20388.1	17864.8	18153.6	6186.47	9019.17	7562.19	15812.8	16532	15492.9	7627.12	9280.63	8832.74	neg. ESI	5.9789e-05	6		5-deoxy-dihydrokalafungin (cpd/CPD1A0-6112) in actinorhodin biosynthesis (PWY1A0-6325) / 7;2'-dihydroxy-4'-methoxy-isoflavanol (cpd/CPD-3441) in medicarpin biosynthesis (PWY-2463) / shikonin (cpd/CPD-9322) in shikonin biosynthesis (PWY-5701) /	6-Deoxydihydrokalafungin; DDHK (cpd/cpd:C12435) in Biosynthesis of secondary metabolites - Reference pathway (path:map01110) / 7;2'-Dihydroxy-4'-methoxy-isoflavanol; DMI (cpd/cpd:C16187) in Biosynthesis of secondary metabolites - Reference pathway (path:map01110) / Shikonin (cpd/cpd:C17412) in Biosynthesis of secondary metabolites - Reference pathway (path:map01110) / Shikonin (cpd/cpd:C17412) in…
178	1.96	288.099	20387.8	17864.8	18153.6	6184.5	9019.17	7562.19	15812.8	16526.7	15492.9	7627.12	9280.63	8832.74	neg. ESI	5.9789e-05	6		5-deoxy-dihydrokalafungin (cpd/CPD1A0-6112) in actinorhodin biosynthesis (PWY1A0-6325) / 7;2'-dihydroxy-4'-methoxy-isoflavanol (cpd/CPD-3441) in medicarpin biosynthesis (PWY-2463) / shikonin (cpd/CPD-9322) in shikonin biosynthesis (PWY-5701) /	6-Deoxydihydrokalafungin; DDHK (cpd/cpd:C12435) in Biosynthesis of secondary metabolites - Reference pathway (path:map01110) / 7;2'-Dihydroxy-4'-methoxy-isoflavanol; DMI (cpd/cpd:C16187) in Biosynthesis of secondary metabolites - Reference pathway (path:map01110) / Shikonin (cpd/cpd:C17412) in Biosynthesis of secondary metabolites - Reference pathway (path:map01110) / Shikonin (cpd/cpd:C17412) in…
131	1.95	290.075	47004.7	49484.5	47448.8	22453.5	27227.3	26346.9	40462.1	36155.4	37464.5	27812.9	30627.8	33474.3	pos. ESI	0.0001157	6		(+)-catechin (cpd/CPD-1961) in 2;3-<i>trans</i>-flavanols biosynthesis (PWY-6029) / leucopelargonidin (cpd/LEUCOPELARGONIDIN-CMPD) in 2;3-<i>trans</i>-flavanols biosynthesis (PWY-6029) / leucopelargonidin (cpd/LEUCOPELARGONIDIN-CMPD) in leucopelargonidin and leucocyanidin biosynthesis (PWY1F-823) / leucopelargonidin (cpd/LEUCOPELARGONIDIN-CMPD) in anthocyanin biosynthesis (pelargonidin 3-O-glucos…	cis-3;4-Leucopelargonidin (cpd/cpd:C03648) in Metabolic pathways - Reference pathway (path:map01100) / cis-3;4-Leucopelargonidin (cpd/cpd:C03648) in Biosynthesis of secondary metabolites - Reference pathway (path:map01110) / (+)-Catechin; (2R;3S)-(+)-Catechin; (2R;3S)-Catechin; (2R-trans)-2-(3;4-Dihydroxyphenyl)-3;4-dihydro (cpd/cpd:C06562) in Biosynthesis of secondary metabolites - Reference pat…
288	2.18	296.146	14205.1	14743.6	11174.7	8385.53	4934.03	6954.12	18897.1	19637.8	23110.7	18527.2	14022.2	12362.4	pos. ESI	0.0031625	6
659	1.96	299.099	11885.3	10725.7	7685.9	3591.64	3187.62	4478.97	5797.71	3776.73	5783.76	3174.08	2909.6	3120.35	pos. ESI	0.0026982	6
926	1.96	305.032	4981.66	4689.71	4413.31	1776.59	2512.16	2441.15	3104.84	3139.56	3837.73	2248.98	2344.52	1935.9	pos. ESI	0.00037409	6
451	4.06	306.167	20391.5	18824.9	15835.2	10245.7	7584	8379.22	12111.7	12180.4	14597.1	11756.1	7454.81	9841.65	pos. ESI	0.0038729	6			Feruloylagmatine (cpd/cpd:C18325) in Arginine and proline metabolism - Reference pathway (path:map00330) /
462	3.06	309.138	14371.2	12477.1	11732.7	8100.89	7429.24	6847.92	8634.64	7065.23	8205.49	7543.87	7399.7	7386.61	pos. ESI	0.00079112	6			SB 218655 (cpd/cpd:C14316) in 1;2-Diphenyl substitution family - Reference pathway (path:map07112) /
363	1.97	310.126	17761.5	13302.8	17415.6	7313.19	13770.2	8457.09	27707.5	26315.8	23438	17586.4	15738.5	21551.3	pos. ESI	0.0037468	6			Porphyrin (cpd/cpd:C05113) in Neuroactive ligand-receptor interaction - Reference pathway (path:map04080) /
537	1.36	311.121	14048.8	13157.2	12264.3	8306.4	6465.59	6968.05	10210.5	10669	11699.7	9729.52	8683.84	8833.47	pos. ESI	0.0007244	6
976	2.18	318.129	11210.7	12171	9753.46	6862.72	4150.17	5837.5	15812.1	15185.6	18542.5	15026.3	11686.6	9861.55	pos. ESI	0.002967	6
149	2.13	319.125	47995.1	52393.3	48555.5	29145.8	26335.7	27686.5	38838.7	38644.3	37410	33953.6	29460.8	32785.4	pos. ESI	4.4082e-05	6
1125	2.13	319.125	40078.1	42245.5	37873.6	26969.6	23382.6	25274.1	32727.1	31250.5	31631.4	28322.9	23950.8	27559.8	pos. ESI	0.00031562	6
105	2.13	319.126	52678.9	49973.9	45807.3	28652.3	25274.9	26846.9	37399.9	37025.1	35841.4	32752.2	28088.5	31829.8	pos. ESI	0.00012103	6
208	2.12	319.128	12972.4	13140.2	11327	5439.39	5480.96	4736.2	7834.71	8917.48	8791.79	8359.68	8125.25	9025.35	neg. ESI	9.4123e-05	6
190	2.62	324.141	51213.7	55438.4	39010.9	23382.1	26862.2	24981.3	32983.5	30490.9	30510.1	20413.9	20507.7	23014.1	pos. ESI	0.0017325	6		(-)-phaseollidin (cpd/CPD-4885) in phaseollin biosynthesis (PWY-3042) /
645	1.17	325.959	5303.31	5872.41	6082.24	4420.81	4202.21	4032.8	5593.26	6122.95	6001.15	4938.9	4343.99	4192.64	pos. ESI	0.0020716	6
693	1.42	327.117	10105	8169.92	9060.44	4347.6	3271.93	4505.02	8074.36	7592.98	8246.09	3873.67	3636.82	4801.85	pos. ESI	0.00020838	6
482	0.88	336.081	11131.3	10885.2	9145.46	4484.46	5375.6	3551.16	6615.16	5362.6	8283.32	5660.98	4696.8	5112.92	pos. ESI	0.0025611	6		caffeoylshikimate (cpd/CAFFEOYLSHIKIMATE) in phenylpropanoid biosynthesis (PWY-361) / caffeoylshikimate (cpd/CAFFEOYLSHIKIMATE) in phaselate biosynthesis (PWY-6320) / caffeoylshikimate (cpd/CAFFEOYLSHIKIMATE) in chlorogenic acid biosynthesis II (PWY-6040) / caffeoylshikimate (cpd/CAFFEOYLSHIKIMATE) in chlorogenic acid biosynthesis I (PWY-6039) /	5-O-Caffeoylshikimic acid (cpd/cpd:C10434) in Biosynthesis of secondary metabolites - Reference pathway (path:map01110) / 5-O-Caffeoylshikimic acid (cpd/cpd:C10434) in Phenylpropanoid biosynthesis - Reference pathway (path:map00940) / 5-O-Caffeoylshikimic acid (cpd/cpd:C10434) in Flavonoid biosynthesis - Reference pathway (path:map00941) / 5-O-Caffeoylshikimic acid (cpd/cpd:C10434) in Stilbenoid;…
782	1.96	351.225	9654.73	9287.05	8457.74	4109.57	6326.19	6291.37	10778.5	9897.44	9244.69	5906.26	6277.57	6940.1	pos. ESI	0.0026093	6
395	1.96	351.225	9654.73	9287.05	8457.74	4109.57	6326.19	6291.37	10778.5	9897.44	9244.69	5906.26	6278.28	6940.1	pos. ESI	0.0026093	6
236	3.12	354.187	9391.27	7615.39	5550.08	5157.84	3818.54	4412.14	11067.1	11229.8	11607.2	12244	8761.74	9879.19	pos. ESI	0.0044952	6
331	3.07	354.188	8743.12	6376.84	6157.93	5186.1	3870.07	4418.23	12840.1	11229.8	11484.2	12242.1	10635.7	9878.24	pos. ESI	0.00068933	6
709	3.07	354.189	10214.1	6572.33	6517.27	5890.5	4243	4895.64	15107	13226	13362.5	13804.8	12229.3	10104.2	pos. ESI	0.0021981	6		17-<i>O</i>-acetylnorajmaline (cpd/17-O-ACETYLNORAJMALINE) in ajmaline and sarpagine biosynthesis (PWY-5301) /	Stemmadenine (cpd/cpd:C11691) in Metabolic pathways - Reference pathway (path:map01100) / Stemmadenine (cpd/cpd:C11691) in Biosynthesis of secondary metabolites - Reference pathway (path:map01110) / Minovincinine (cpd/cpd:C11783) in Biosynthesis of secondary metabolites - Reference pathway (path:map01110) / 17-O-Acetylnorajmaline (cpd/cpd:C11809) in Biosynthesis of secondary metabolites - Referen…
287	2.13	357.082	10635.9	11137.8	11455.5	6004.69	6074.24	6372.64	9066.29	8645.44	8342.17	8608.63	7782.03	8239.15	pos. ESI	2.6e-05	6
649	2.45	360.104	14042.9	12676.8	13283.5	9198.85	9609.47	9903.4	10700.7	8771.51	8111.25	9028.48	9114.58	9670.52	pos. ESI	0.002581	6
916	3.59	372.12	4664.17	5005.26	3787.04	2129	1544.18	2343.94	3395.16	2716.93	2741.21	1471.66	1798.76	2516.19	pos. ESI	0.0034989	6		(+)-sesamolinol (cpd/CPD-8927) in sesamin biosynthesis (PWY-5469) / (1'<i>S</i>)-averantin (cpd/CPD-10163) in (1'<i>S</i>;5'<i>S</i>)-averufin biosynthesis (PWY-5954) /
997	3.66	372.12	3777.22	3834.74	3085.43	1481.56	1181.19	1555.18	3235.24	1988.96	2266.78	1231.7	1518.84	1867.91	pos. ESI	0.0039031	6		(+)-sesamolinol (cpd/CPD-8927) in sesamin biosynthesis (PWY-5469) / (1'<i>S</i>)-averantin (cpd/CPD-10163) in (1'<i>S</i>;5'<i>S</i>)-averufin biosynthesis (PWY-5954) /
621	0.94	376.04	12823.8	11729.1	13298.3	7850.2	7327.3	8925.45	10796.2	9268.13	11440.8	8487.22	7357.41	9051.85	pos. ESI	0.0036143	6
223	8.54	376.317	15364.2	15271.8	13930.5	9944.91	9610.92	9970.08	11447.1	11084.6	10556.5	9934.16	9209.84	9768.11	pos. ESI	6.3715e-05	6
1058	2.18	381.164	4795.62	4710.46	4532.45	3198.12	2768.71	2937.15	2946.11	4011.02	3054.07	2562.65	2872.41	3138.05	pos. ESI	0.0034104	6		<i>trans</i>-zeatin-7-<i>N</i>-glucoside (cpd/CPD-4612) in cytokinins 7-<i>N</i>-glucoside biosynthesis (PWY-2881) / <i>trans</i>-zeatin-<i>O</i>-glucoside (cpd/CPD-4614) in cytokinins 7-<i>N</i>-glucoside biosynthesis (PWY-2881) / <i>cis</i>-zeatin-7-<i>N</i>-glucoside (cpd/CPD-4618) in cytokinins 7-<i>N</i>-glucoside biosynthesis (PWY-2881) / <i>trans</i>-zeatin-<i>O</i>-glucoside (cpd/CPD-4614…	O-beta-D-Glucosyl-trans-zeatin; O-beta-D-Glucosylzeatin; trans-Zeatin-O-glucoside (cpd/cpd:C03423) in Zeatin biosynthesis - Reference pathway (path:map00908) / O-beta-D-Glucopyranosyl-cis-zeatin; cis-Zeatin-O-glucoside (cpd/cpd:C15546) in Zeatin biosynthesis - Reference pathway (path:map00908) / trans-Zeatin-7-beta-D-glucoside (cpd/cpd:C16443) in Zeatin biosynthesis - Reference pathway (path:map0…
676	3.37	382.119	8019.23	6912.99	8481.67	2842.06	4624.96	3820.08	8420.95	7385.18	7023.63	3068.92	4293.8	4114.31	pos. ESI	0.0011185	6
237	3.09	386.121	16051.6	16502.2	15738.3	10758.6	9855.63	12058.5	14596.8	14341.8	15343.2	12574.9	11491.4	10765.6	neg. ESI	0.00064402	6		1-<i>O</i>-sinapoyl-&beta;-D-glucose (cpd/1-O-SINAPOYL-BETA-D-GLUCOSE) in sinapate ester biosynthesis (PWY-3301) /	1-O-Sinapoyl beta-D-glucoside; 1-O-Sinapoyl-beta-D-glucose (cpd/cpd:C01175) in Phenylpropanoid biosynthesis - Reference pathway (path:map00940) /
413	8.83	390.332	7287.46	6904.93	7208.16	4767.73	5142.56	5093.11	5899.46	4726.81	5455.04	4777.57	4815.58	4589.9	pos. ESI	0.00059174	6
756	8.83	390.333	7287.46	6904.93	7212.31	4767.73	5002.81	5093.11	5908.68	4717.68	5455.04	4770.91	4643.45	4886.19	pos. ESI	0.00058871	6
801	2	393.191	7694.7	7714.17	8349.13	5451.07	5883.73	3839.15	5474.7	6002.68	5591.69	3842.02	4494.08	5136.72	pos. ESI	0.0046836	6
81	3.37	398.114	93113.6	97679.8	92681.1	37848.3	45153.2	40262.3	80985.6	92466.7	77980.4	33247.7	38971.5	43593.7	pos. ESI	2.7875e-05	6			4-Amino-ATC; 4-Amino-anhydrotetracycline; 4-Dedimethyl-6-dehydro-anhydrotetracycline (cpd/cpd:C06654) in Biosynthesis of secondary metabolites - Reference pathway (path:map01110) / 4-Amino-ATC; 4-Amino-anhydrotetracycline; 4-Dedimethyl-6-dehydro-anhydrotetracycline (cpd/cpd:C06654) in Biosynthesis of type II polyketide products - Reference pathway (path:map01057) / 4-Amino-ATC; 4-Amino-anhydrotet…
940	8.54	398.297	13067.8	12794.6	11282	7074.79	7562.47	7304.43	9229.22	8429.17	7809.29	7395.91	6557.95	7448.03	pos. ESI	0.00025723	6
1018	4.3	418.147	6894.67	6460.42	7177.26	5189.87	5698.45	4308.06	4638.53	3700.71	3746.03	3465.37	2841.34	2165.39	pos. ESI	0.0010355	6
596	2.13	418.229	6041.17	6252.78	6227.83	6241.97	5072.99	5746	4727.24	5028.35	5339.39	4473	4161.89	4503.21	pos. ESI	0.0046848	6
80	8.53	420.344	51760.4	50873.1	47030.2	38593.5	37019.3	36048.7	41425.5	40833.1	38881.3	34904.6	35688.7	34974.1	pos. ESI	0.00013629	6
224	8.53	420.344	52346.3	51835.4	48566.6	40065.2	38144.2	37199	42499.4	41972.5	40186.4	35970.7	36900.3	36304.8	pos. ESI	8.3803e-05	6
1008	1.71	427.194	4749.7	4631.29	4559.82	3099.36	2879.16	2935.36	3790.54	3943.33	3881.08	2534.65	2805.82	3136.35	pos. ESI	5.5348e-05	6
1014	2.49	431.237	3924.31	4825.12	5425.06	1210.17	1323.05	1113.74	1731.27	1463.7	1236.42	1457.37	1879.2	1662.44	pos. ESI	0.00016974	6
202	8.83	434.359	29321.9	26998	25845.3	20879.9	19945.2	20001.6	21646.8	20493.8	19819.6	18666.4	17587.5	19588.6	pos. ESI	0.00045833	6		hentriaconta-3;6;9;12;19;22;25;28-octaene-16-one (cpd/CPD-14243) in hentriaconta-3;6;9;12;15;19;22;25;28-nonaene biosynthesis (PWY-7027) /
297	8.82	434.359	29374.6	24723.4	25951.5	21030.2	20308.8	20003.6	21646.8	20506.4	19819.6	18671.9	18672.7	19590.4	pos. ESI	0.0024747	6		hentriaconta-3;6;9;12;19;22;25;28-octaene-16-one (cpd/CPD-14243) in hentriaconta-3;6;9;12;15;19;22;25;28-nonaene biosynthesis (PWY-7027) /
133	8.53	442.325	47521.1	45960.9	43550.4	34023.8	32247	31952.1	37151.3	36552.9	35173.6	30939.3	30539.8	31746.9	pos. ESI	4.793e-05	6
213	6.45	445.98	16329.3	17412.3	16525	10972.9	11347	11170.1	13469.9	13611.9	13309.7	8971.71	8640.04	8746.09	neg. ESI	1.5156e-06	6
915	1.48	470.284	3203.15	3225.17	2920.42	1561.91	1432.07	1647.16	3338.97	2669.53	2741.7	1774.33	2387.72	2704.51	pos. ESI	0.0046848	6
901	3.37	478.07	5707.26	5384.82	5665.11	2720.74	2972.82	2998.3	5951.37	5000.76	5094.78	2968.05	3191.79	3755.52	pos. ESI	0.00018024	6		1-methoxy-3-indolylmethyl-glucosinolate (cpd/1-METHOXY-3-INDOLYLMETHYL-GLUCOSINOLATE) in glucosinolate biosynthesis from tryptophan (PWY-601) / 4-methoxy-3-indolylmethyl-glucosinolate (cpd/4-METHOXY-3-INDOLYLMETHYL-GLUCOSINOLATE) in glucosinolate biosynthesis from tryptophan (PWY-601) / 4-methoxy-3-indolylmethyl-glucosinolate (cpd/4-METHOXY-3-INDOLYLMETHYL-GLUCOSINOLATE) in indole glucosinolate b…
11	3.37	478.072	660652	722872	728602	228711	284772	250503	610861	716660	551476	199996	243610	274303	neg. ESI	7.735e-05	6		1-methoxy-3-indolylmethyl-glucosinolate (cpd/1-METHOXY-3-INDOLYLMETHYL-GLUCOSINOLATE) in glucosinolate biosynthesis from tryptophan (PWY-601) / 4-methoxy-3-indolylmethyl-glucosinolate (cpd/4-METHOXY-3-INDOLYLMETHYL-GLUCOSINOLATE) in glucosinolate biosynthesis from tryptophan (PWY-601) / 4-methoxy-3-indolylmethyl-glucosinolate (cpd/4-METHOXY-3-INDOLYLMETHYL-GLUCOSINOLATE) in indole glucosinolate b…
873	4.45	484.156	8087.07	7995.29	7897.4	5037.81	5972.23	5446.71	6698.9	6476.79	6729.75	5786.29	5987.9	6804.49	pos. ESI	0.0011775	6
826	4.54	484.157	7853.32	8932.37	8097.37	5868.72	6433.01	5840.83	6029.83	5985.17	7071.44	6289.38	5625.68	6021.36	pos. ESI	0.0042804	6
165	1.96	504.241	83533.1	79718.4	74302.9	33972.4	41607.7	47757.3	75254.5	62080.5	65751.3	43179.3	47769.3	51181.6	pos. ESI	0.00079112	6
536	4.4	520.194	5479.52	5699.99	4927.13	2670.9	2779.86	2254.04	4118.82	3490.81	4024.54	2602.73	2343.58	3589.1	neg. ESI	0.0011848	6
995	2.59	520.324	3397.73	3150.01	3335.84	3214.4	2986.59	3469.56	4082.22	4395.05	4497.13	2770.15	2527.4	2966.5	pos. ESI	0.00062633	6
739	4.2	522.208	8566.53	8913.95	7220.95	3013.47	2519.14	3465.7	6459.01	5134.77	6672.84	3454.58	2323.29	3279.6	pos. ESI	0.00034567	6
311	4.19	522.208	12368.6	13232	10149.2	4324.86	3468.2	5984.04	9718.1	6883.43	8761.26	5195.09	3434.02	5264.08	neg. ESI	0.002189	6
493	1.96	542.189	9133.2	9697.32	9181.59	3819.84	4977.63	4953.4	10393.3	10140.7	9424.08	6447.22	4694.58	6638.02	pos. ESI	0.00023219	6
361	3.58	552.182	8692.92	9738.64	8746.58	4040.44	3354.02	3781.61	6064.53	4809.19	5038.87	3022.23	3594.02	4948.17	neg. ESI	0.00030124	6
352	3.66	552.183	8362.68	9247.03	7566.01	3964.92	3242.56	3138.44	5768.56	4941.82	4983.45	2905.29	3061.05	3964.88	neg. ESI	0.00019679	6
919	3.59	552.183	6184.48	7274.4	4954.3	2234.3	2125.47	2971.77	4533.86	4056.22	4372.46	2193.94	2316.82	3049.13	pos. ESI	0.0021981	6
380	1.96	557.151	22687	21736.7	20344.5	3878.11	8082.66	6590.18	17775.2	14166.2	13072.2	6317.54	7144.88	9474.1	pos. ESI	0.00024963	6
792	1.96	573.2	7962.51	6251.82	5502.03	2755.55	2129.5	2731.72	4544.03	2963.24	3854.29	2592.02	2459.52	2145.75	pos. ESI	0.0026613	6
556	2.65	594.117	3939.6	4530.08	4493.25	3490.54	2934.14	3058.22	3903.56	3784.05	4037.35	2413.11	2678.62	3112.65	neg. ESI	0.0029511	6
573	3.66	615.177	3364.32	4017.78	3826.92	2012.76	1606.6	1948.37	2817.77	2417.33	2298.2	1350.3	1273.67	2006.96	neg. ESI	0.000756	6
1163	2.66	625.047	3339.8	3682.75	3557.81	1702.88	1612.99	2018.93	2591.33	2638.33	2536.44	1398.08	1392.33	1530.45	pos. ESI	1.2665e-05	6
335	4.26	650.182	7161.28	7558.79	8168.93	6268.48	5916.31	5791.99	6159.29	6128.71	6256.58	5391.92	5859.94	5661.59	neg. ESI	0.0012232	6
753	3.66	682.244	9932.55	9791.71	7663.28	3748.23	4496.7	5101.99	8635.72	8494.33	7706.72	5420.01	5410.76	7070.62	pos. ESI	0.0035089	6
468	3.65	682.245	6974.36	8130.49	6651.5	2982.27	4236.03	4070.45	6653.2	6603.93	5533.26	4670.99	4661.71	5560.99	neg. ESI	0.0042135	6
1137	4.21	782.299	3892.52	4041.82	4298.67	2659.59	1907.78	2117.09	3050.51	3470.46	2969.92	2617.72	2116.77	2098.13	pos. ESI	0.0010514	6			AGP-3; Ansamitocinoside P-3 (cpd/cpd:C20139) in Biosynthesis of secondary metabolites - Reference pathway (path:map01110) / AGP-3; Ansamitocinoside P-3 (cpd/cpd:C20139) in Biosynthesis of ansamycins - Reference pathway (path:map01051) /
485	1.96	794.31	15118.6	16013.7	16758.3	3907.24	7929.86	7869.76	15503.2	13605.4	13467.8	7995.7	8805.26	11601.2	pos. ESI	0.0020808	6
1192	3.74	814.325	3468.6	3567.7	2779.13	1891.66	1347.56	1414.6	2312.2	2150.64	2665.58	1904.08	1572.25	2082.29	pos. ESI	0.003616	6		&beta;-D-gentiobiosyl &beta;-D-glucosyl crocetin (cpd/CPD-8665) in crocetin esters biosynthesis (PWY-5398) /
550	3.41	864.188	4603.46	4671.19	5214.51	1553.84	1647.85	2250.9	4431.4	4545.12	3519.35	1880.82	1821.92	2029.27	neg. ESI	0.00016862	6
538	3.37	876.179	12790.1	12854.3	13338.5	3935.11	4551.86	5308.61	11099.5	13814.8	10291.1	3828.75	4413.5	5067.04	pos. ESI	0.00010015	6
452	3.37	978.123	4722.47	4810.16	4916.63	2977.46	3620.39	3467.88	4643.76	4671.01	4798.23	2916.97	3127.53	3406.02	neg. ESI	0.00017273	6
1005	1.96	1046.43	6077.45	6182.27	6102.3	1069.68	2502.54	2413.61	5068.91	4688.29	5585.39	2210.61	2840.56	4221.27	pos. ESI	0.0016524	6
562	3.37	1055.25	3185.77	3416.72	3566.4	1527.46	1813.16	1729.11	3239.73	3454.27	3348.47	1782.98	1763.73	1933.79	neg. ESI	1.2964e-05	6
1203	1.97	1104.44	2088.54	2055.29	2351.29	0	1129.2	0	2783.09	2357.07	2448.71	1495.99	1097	1952.96	pos. ESI	0.004279	6
918	3.38	1344.95	6112.55	5559.73	5948.99	4046.31	2993.08	2257.94	4321.33	4888.44	4885.19	2410.83	2283.21	3623.67	pos. ESI	0.0038949	6
1044	3.39	1345.29	4224.43	4595.79	4678.75	2222.37	2235	1570.64	2979.95	3995.97	3216.31	1858.05	1758.6	2694.7	pos. ESI	0.0016097	6
1023	4.33	1414.23	4242.82	3771.48	3390.7	2641.48	2345.46	2805.04	3190.17	3170.43	3182.6	2226.16	2141.78	2203.54	pos. ESI	0.0011775	6
26	0.64	111.984	146516	97981.7	64226.6	6539.01	5369.28	6073.96	9750.87	11940.5	6220.02	7120.32	5140.06	3227.33	neg. ESI	0.004159	7
199	0.79	140.01	31037.6	20776.8	26501.1	3000.2	7797.35	2832.91	30688.7	28781.5	37270.9	4778.43	5726.43	4922.24	pos. ESI	0.00019423	7		5-formyl-2-furoate (cpd/CPD-14104) in 5-hydroxymethylfurfural degradation (PWY-6995) / <i>cis</i>-dienelactone (cpd/4-CARBOXYMETHYLENEBUT-2-EN-4-OLIDE) in 4-chlorocatechol degradation (PWY-6087) / <i>cis</i>-dienelactone (cpd/4-CARBOXYMETHYLENEBUT-2-EN-4-OLIDE) in 3-chlorocatechol degradation II (<i>ortho</i>) (PWY-6193) / <i>trans</i>-dienelactone (cpd/CPD-10608) in 3-chlorocatechol degradation …	4-Carboxymethylenebut-2-en-4-olide; cis-4-Carboxymethylenebut-2-en-4-olide (cpd/cpd:C04431) in Microbial metabolism in diverse environments - Reference pathway (path:map01120) / trans-4-Carboxymethylenebut-2-en-4-olide (cpd/cpd:C12838) in Microbial metabolism in diverse environments - Reference pathway (path:map01120) / 4-Carboxymethylenebut-2-en-4-olide; cis-4-Carboxymethylenebut-2-en-4-olide (c…
207	3.37	159.068	44576.3	55181.2	47295.4	9511.96	11227.8	11255.3	38955.6	49328.3	33950.3	7546.37	8965.18	10750.5	pos. ESI	0.00012531	7		indole acetaldehyde (cpd/INDOLE_ACETALDEHYDE) in tryptophan degradation VIII (to tryptophol) (PWY-5081) / 6-methylthiohexanonitrile oxide (cpd/CPD-12395) in glucosinolate biosynthesis from trihomomethionine (PWYQT-4472) / indole acetaldehyde (cpd/INDOLE_ACETALDEHYDE) in tryptophan degradation VII (via indole-3-pyruvate) (TRPIAACAT-PWY) / indole acetaldehyde (cpd/INDOLE_ACETALDEHYDE) in tryptophan…	2-(Indol-3-yl)acetaldehyde; Indole-3-acetaldehyde; Indoleacetaldehyde (cpd/cpd:C00637) in Metabolic pathways - Reference pathway (path:map01100) / 2-(Indol-3-yl)acetaldehyde; Indole-3-acetaldehyde; Indoleacetaldehyde (cpd/cpd:C00637) in Tryptophan metabolism - Reference pathway (path:map00380) / 1-Naphthylhydroxylamine; N-Hydroxy-1-aminonaphthalene (cpd/cpd:C14789) in Metabolism of xenobiotics by…
54	0.79	176.031	116936	65713.4	91476.1	4505.96	2255.12	5677.63	133381	115719	142222	12919.5	17832.7	14690.1	pos. ESI	0.00012929	7		L-ascorbate (cpd/ASCORBATE) in L-ascorbate biosynthesis IV (PWY3DJ-35471) / L-<i>xylo</i>-hex-3-ulono-1;4-lactone (cpd/CPD-329) in L-ascorbate biosynthesis IV (PWY3DJ-35471) / L-ascorbate (cpd/ASCORBATE) in indole glucosinolate breakdown (insect chewing induced) (PWYQT-4476) / 3-deoxy-D-glycero-2;5-hexodiulosonate (cpd/CPD-343) in 5-dehydro-4-deoxy-D-glucuronate degradation (PWY-6507) / (4S;5R)-4…	Ascorbate; Ascorbic acid; L-Ascorbate; L-Ascorbic acid; Vitamin C (cpd/cpd:C00072) in Metabolic pathways - Reference pathway (path:map01100) / D-Glucurone; D-Glucurono-3;6-lactone; D-Glucuronolactone; Glucurone (cpd/cpd:C02670) in Metabolic pathways - Reference pathway (path:map01100) / L-xylo-Hex-2-ulono-1;4-lactone; L-xylo-Hexulonolactone (cpd/cpd:C03289) in Metabolic pathways - Reference pathw…
9	0.8	176.034	512842	322391	449240	8169.1	2671.79	24757.6	616282	543072	662112	59809.8	79134.4	68511.7	neg. ESI	5.9789e-05	7		L-ascorbate (cpd/ASCORBATE) in L-ascorbate biosynthesis IV (PWY3DJ-35471) / L-<i>xylo</i>-hex-3-ulono-1;4-lactone (cpd/CPD-329) in L-ascorbate biosynthesis IV (PWY3DJ-35471) / L-ascorbate (cpd/ASCORBATE) in indole glucosinolate breakdown (insect chewing induced) (PWYQT-4476) / 3-deoxy-D-glycero-2;5-hexodiulosonate (cpd/CPD-343) in 5-dehydro-4-deoxy-D-glucuronate degradation (PWY-6507) / (4S;5R)-4…	Ascorbate; Ascorbic acid; L-Ascorbate; L-Ascorbic acid; Vitamin C (cpd/cpd:C00072) in Metabolic pathways - Reference pathway (path:map01100) / D-Glucurone; D-Glucurono-3;6-lactone; D-Glucuronolactone; Glucurone (cpd/cpd:C02670) in Metabolic pathways - Reference pathway (path:map01100) / L-xylo-Hex-2-ulono-1;4-lactone; L-xylo-Hexulonolactone (cpd/cpd:C03289) in Metabolic pathways - Reference pathw…
135	0.81	176.034	465584	300565	414112	7002.07	2284.96	24385.8	549274	491223	588620	58933.7	76287.7	1040.29	neg. ESI	5.9838e-05	7		L-ascorbate (cpd/ASCORBATE) in L-ascorbate biosynthesis IV (PWY3DJ-35471) / L-<i>xylo</i>-hex-3-ulono-1;4-lactone (cpd/CPD-329) in L-ascorbate biosynthesis IV (PWY3DJ-35471) / L-ascorbate (cpd/ASCORBATE) in indole glucosinolate breakdown (insect chewing induced) (PWYQT-4476) / 3-deoxy-D-glycero-2;5-hexodiulosonate (cpd/CPD-343) in 5-dehydro-4-deoxy-D-glucuronate degradation (PWY-6507) / (4S;5R)-4…	Ascorbate; Ascorbic acid; L-Ascorbate; L-Ascorbic acid; Vitamin C (cpd/cpd:C00072) in Metabolic pathways - Reference pathway (path:map01100) / D-Glucurone; D-Glucurono-3;6-lactone; D-Glucuronolactone; Glucurone (cpd/cpd:C02670) in Metabolic pathways - Reference pathway (path:map01100) / L-xylo-Hex-2-ulono-1;4-lactone; L-xylo-Hexulonolactone (cpd/cpd:C03289) in Metabolic pathways - Reference pathw…
581	0.55	183.065	22214.9	16051.7	15850.1	2077.55	0	6728.8	10860.9	3904.15	9386	0	0	2797.78	pos. ESI	0.0034323	7		phosphocholine (cpd/PHOSPHORYL-CHOLINE) in phospholipases (LIPASYN-PWY) / phosphocholine (cpd/PHOSPHORYL-CHOLINE) in sphingomyelin metabolism (PWY3DJ-11281) / phosphocholine (cpd/PHOSPHORYL-CHOLINE) in choline biosynthesis I (PWY-3385) / phosphocholine (cpd/PHOSPHORYL-CHOLINE) in choline biosynthesis III (PWY-3561) / phosphocholine (cpd/PHOSPHORYL-CHOLINE) in phosphatidylcholine biosynthesis II (…	Choline phosphate; O-Phosphocholine; Phosphocholine; Phosphorylcholine (cpd/cpd:C00588) in Metabolic pathways - Reference pathway (path:map01100) / 4-Amino-2-hydroxylamino-6-nitrotoluene (cpd/cpd:C16403) in Microbial metabolism in diverse environments - Reference pathway (path:map01120) / 4-Nitrosobiphenyl (cpd/cpd:C20316) in Chemical carcinogenesis - Reference pathway (path:map05204) / 4-Amino-2…
277	0.8	203.044	7408.44	5846.24	7697.24	1338.05	1621.17	2302.68	9422.41	8356.15	11099.1	2078.47	2494.56	3226.47	neg. ESI	0.00018562	7
384	0.79	213.988	17809.8	10594.5	11783.2	0	0	0	18363	12741.7	16842.9	1701.26	1678.84	1739.77	pos. ESI	0.00048951	7		2-phosphono-formylglycerate (cpd/CPD-11738) in phosphinothricin tripeptide biosynthesis (PWY-6322) / 2-oxo-3-hydroxy-4-phosphobutanoate (cpd/3OH-4P-OH-ALPHA-KETOBUTYRATE) in pyridoxal 5'-phosphate biosynthesis I (PYRIDOXSYN-PWY) /	(3R)-3-Hydroxy-2-oxo-4-phosphonooxybutanoate; 2-Oxo-3-hydroxy-4-phosphobutanoate; alpha-Keto-3-hydro (cpd/cpd:C06054) in Metabolic pathways - Reference pathway (path:map01100) / (3R)-3-Hydroxy-2-oxo-4-phosphonooxybutanoate; 2-Oxo-3-hydroxy-4-phosphobutanoate; alpha-Keto-3-hydro (cpd/cpd:C06054) in Vitamin B6 metabolism - Reference pathway (path:map00750) /
320	1.58	218.045	11809.2	11696.5	12764.8	1586.32	0	2901.1	12566.2	12450.8	12089.6	4840.81	5741.78	4866.17	neg. ESI	1.4415e-05	7
125	1.96	252.12	148162	133825	132119	17681.7	61408.4	30907.7	133843	107245	100660	53284.2	31713.7	69341	pos. ESI	0.0015136	7		elymoclavine aldehyde (cpd/CPD-14471) in ergotamine biosynthesis (PWY-6495) /
286	0.8	274.002	10286.4	8051.12	10119.4	0	0	0	9745.48	10930.4	9385.25	2021.16	3089.62	2248.4	neg. ESI	1.4803e-05	7			4-Ketocyclophosphamide (cpd/cpd:C07644) in Drug metabolism - cytochrome P450 - Reference pathway (path:map00982) / 4-Ketoifosfamide (cpd/cpd:C16554) in Drug metabolism - cytochrome P450 - Reference pathway (path:map00982) /
623	1.28	288.047	7388.57	7721.07	4052.86	0	0	0	2245.79	2480.38	1606.22	0	0	1257.4	pos. ESI	0.0019029	7
766	0.81	293.109	9128.08	5591.18	4862.29	0	0	1061.23	6100.43	4653.36	5998.79	1890.86	2511.24	1803.6	pos. ESI	0.0041005	7		desmethyl dehydrophos (cpd/CPD-12973) in dehydrophos biosynthesis (PWY-6682) /	N-Acetyl-D-muramoate; N-Acetylmuramate; N-Acetylmuramic acid (cpd/cpd:C02713) in Phosphotransferase system (PTS) - Reference pathway (path:map02060) / N-Acetyl-D-muramoate; N-Acetylmuramate; N-Acetylmuramic acid (cpd/cpd:C02713) in Amino sugar and nucleotide sugar metabolism - Reference pathway (path:map00520) /
522	0.74	304.126	11603.5	9408.63	10210.4	3152	2221.01	3356.19	7667.28	3620.63	8471.9	2883.28	2378.17	3635.97	pos. ESI	0.0032433	7		2'-deoxymugineate (cpd/CPD-7227) in hydroxylated mugineic acid phytosiderophore biosynthesis (PWY-5925) / 2'-deoxymugineate (cpd/CPD-7227) in 2'-deoxymugineic acid phytosiderophore biosynthesis (PWY-5912) /
52	0.79	310.055	47782.8	43984.3	52761.5	3645.32	0	7911.78	63591	73126.4	65951.8	21532.6	26382.9	20936.7	neg. ESI	1.2907e-05	7
257	0.84	322.055	4988.1	3617.86	4836.66	0	0	0	6674.13	7358.19	10038.7	1619.76	2365.03	2063.78	neg. ESI	0.00035514	7		dTMP (cpd/TMP) in pyrimidine deoxyribonucleotides <i>de novo</i> biosynthesis IV (PWY-7198) / dTMP (cpd/TMP) in pyrimidine deoxyribonucleotide phosphorylation (PWY-7197) / dTMP (cpd/TMP) in pyrimidine deoxyribonucleotides <i>de novo</i> biosynthesis III (PWY-6545) / dTMP (cpd/TMP) in pyrimidine deoxyribonucleotides biosynthesis from CTP (PWY-7210) / dTMP (cpd/TMP) in pyrimidine deoxyribonucleotid…	5'-Thymidylic acid; Deoxythymidine 5'-phosphate; Deoxythymidylic acid; Thymidine 5'-phosphate; Thymi (cpd/cpd:C00364) in Metabolic pathways - Reference pathway (path:map01100) / 5'-Thymidylic acid; Deoxythymidine 5'-phosphate; Deoxythymidylic acid; Thymidine 5'-phosphate; Thymi (cpd/cpd:C00364) in Pyrimidine metabolism - Reference pathway (path:map00240) /
526	4.39	359.198	2155.95	4003.2	3207.66	0	0	0	2196.86	2579.94	1458.88	0	0	0	pos. ESI	0.0011922	7
946	2.35	388.174	4432.74	5776.63	3086.14	0	0	1311.19	1848.78	1170.53	1675.77	0	0	0	pos. ESI	0.002581	7		tuberonic acid glucoside (cpd/CPD-11510) in tuberonate glucoside biosynthesis (PWY-6297) /
788	2.71	488.258	6872.44	5202.55	7535.85	0	0	0	3433.84	4175.28	3818.45	1385.89	1186.48	1376.45	pos. ESI	7.9181e-05	7
1062	4.35	489.311	1156.08	1559.44	1605.12	0	0	0	0	0	0	0	0	0	pos. ESI	2.1855e-05	7
1187	1.96	531.202	4445.25	3102.46	3660.35	0	1015.76	0	3114.03	1902.87	2249.47	1076.53	1259.22	1358.17	pos. ESI	0.0017769	7
162	2.79	546.029	31227.8	31302	25215.9	1933.47	0	5227.87	29715.3	17165.5	30800.7	0	0	9891.68	neg. ESI	0.0015563	7
539	2.79	548.025	5026.04	4749.57	4145.82	0	0	0	4664.92	3015.33	4726.11	0	0	1653.04	neg. ESI	0.00047106	7
704	3.66	552.182	8087.72	8156.26	6006.89	2441.74	1645.8	2642.6	6019.55	4059.65	4730.64	1880.29	2112.82	2541.03	pos. ESI	0.0010365	7
677	0.8	566.042	5313.02	1738.98	2754.54	0	0	0	6764.7	5243.23	8145.71	0	0	0	pos. ESI	0.0015903	7
712	4.24	630.343	2311.14	4132.87	3260.96	0	0	0	1891.49	2666.34	1328.31	0	0	0	pos. ESI	0.0013636	7
1177	9.64	768.475	2911.08	2683.4	2569.06	0	0	0	0	0	0	0	0	0	pos. ESI	2.5677e-07	7
980	4.78	792.319	19497	26651.2	26002	4337.09	5702.37	3214.27	24589.6	22655.8	27624.3	4187.32	3317.22	3683.97	pos. ESI	5.9678e-05	7
570	4.75	792.32	14765	19961.9	20571.3	3616.97	3861.86	2029.83	17796.4	17383.8	21418.1	3076.04	2416.47	2845.02	neg. ESI	9.4123e-05	7
1139	7.95	802.482	2689.05	3745.74	1479.29	0	0	0	0	0	0	0	0	0	pos. ESI	0.0038971	7
258	2.79	898.12	17465.4	17959.4	12761	3818.36	1877.19	5973	15364.7	9767.27	15940	1842.12	1658.06	6931.26	neg. ESI	0.0045592	7
552	3.37	973.168	4249.48	4614.84	4250.22	1265.55	1467.6	1493.35	3809.54	4797.18	3923.82	0	1528.95	1426.04	neg. ESI	0.00040018	7		sinapoyl-CoA (cpd/SINAPOYL-COA) in glucosinolate biosynthesis from dihomomethionine (PWYQT-4471) / sinapoyl-CoA (cpd/SINAPOYL-COA) in hydroxycinnamic acid tyramine amides biosynthesis (PWY-5474) / sinapoyl-CoA (cpd/SINAPOYL-COA) in glucosinolate biosynthesis from homomethionine (PWY-1187) / 2-carboxymethyl-3-hydroxyphenylpropionyl-CoA (cpd/CARBOXYMETHYL-HYDROXYPHENYLPROPCOA) in toluene degradatio…	Sinapoyl-CoA (cpd/cpd:C00411) in Metabolic pathways - Reference pathway (path:map01100) / (Hydroxymethylphenyl)succinyl-CoA (cpd/cpd:C09819) in Metabolic pathways - Reference pathway (path:map01100) / Sinapoyl-CoA (cpd/cpd:C00411) in Biosynthesis of secondary metabolites - Reference pathway (path:map01110) / (Hydroxymethylphenyl)succinyl-CoA (cpd/cpd:C09819) in Microbial metabolism in diverse env…
444	5	1039.67	5203.02	6878.91	6057.66	1438.61	0	0	2871.08	4195.65	2095.93	0	1636.41	0	pos. ESI	0.0012463	7
1083	4.68	1342.8	1863.28	3623.94	3241.37	0	0	0	2388.37	3132.14	1206.01	0	0	0	pos. ESI	0.0045723	7
588	4.73	1391.84	1700.7	3306.63	2933.77	0	0	0	1987.93	3174.04	1346.02	0	0	0	pos. ESI	0.0046747	7
